# Supplementary material for: Distal lung epithelial progenitor cell function declines with age
Source: Sci Rep. 2020 Jun 26;10:10490. doi: 10.1038/s41598-020-66966-y (PMC7319976; doi:10.1038/s41598-020-66966-y)
Supplement: Supplementary file 2 — Supplementary table 1 [file 41598_2020_66966_MOESM2_ESM.xlsx]

## Sheet: Sheet1
Transcript Cluster ID	Old Bi-weight Avg Signal (log2)	Young Bi-weight Avg Signal (log2)	Old Standard Deviation	Young Standard Deviation	Fold Change (linear) (Old vs. Young)	ANOVA p-value (Old vs. Young)	FDR p-value (Old vs. Young)	Gene Symbol	Description	Chromosome	Genomic Position	Strand	Public Gene IDs	Group	TC Comment
TC0400002451.mm.1	8.58	6.27	0.69	1.82	4.94	0.020529	0.999544	Gm24112	predicted gene, 24112	chr4	40850144 - 40850226	-	ENSMUST00000179159	NonCoding
TC0400002452.mm.1	8.63	6.41	0.69	1.73	4.66	0.018935	0.999544	Gm25931	predicted gene, 25931	chr4	40850320 - 40850402	-	ENSMUST00000175230	NonCoding
TC0400003987.mm.1	7.14	5.21	0.95	0.92	3.83	0.017589	0.999544			chr4	147401556 - 147401580	-		NonCoding
TC1700000040.mm.1	7.14	5.21	0.95	0.92	3.83	0.017589	0.999544			chr17	5774055 - 5774079	+		NonCoding
TC0400002450.mm.1	7.93	6.03	0.69	1.45	3.75	0.020692	0.999544	Mir5123	microRNA 5123	chr4	40850056 - 40850138	-	NR_039584; ENSMUST00000177794; uc029uqe.1	NonCoding
TC0X00000019.mm.1	6.78	4.88	1.65	0.59	3.74	0.042693	0.999544	Gm14364	predicted gene 14364; protein phosphatase 1 regulatory (inhibitor) subunit 11 (Ppp1r11) pseudogene	chrX	4339453 - 4339719	+	ENSMUST00000129209; OTTMUST00000039576	Pseudogene
TC0X00001727.mm.1	6.95	5.09	1.61	0.58	3.61	0.042579	0.999544	Gm14355	predicted gene 14355; protein phosphatase 1 regulatory (inhibitor) subunit 11 (Ppp1r11) pseudogene	chrX	3786827 - 3787090	-	ENSMUST00000117352; OTTMUST00000039531	Complex
TC0300000640.mm.1	7.86	6.09	0.88	0.89	3.42	0.001985	0.999544	Fgg	fibrinogen gamma chain	chr3	83007859 - 83015053	+	NM_133862; ENSMUST00000048486; BC019506; BC019828; uc008ppd.1; uc008ppe.1	Coding
TC0X00000294.mm.1	6.35	4.69	1.43	0.41	3.15	0.037555	0.999544	Gm15281	predicted gene 15281; protein phosphatase 1, regulatory (inhibitor) subunit 11 (Ppp1r11) pseudogene	chrX	33625925 - 33626275	+	ENSMUST00000125181; OTTMUST00000047225	Complex
TC0200002862.mm.1	8.12	6.57	0.45	1.17	2.94	0.03101	0.999544			chr2	4618482 - 4621571	-		NonCoding
TC0X00001733.mm.1	6.09	4.55	1.45	0.41	2.91	0.039882	0.999544	Gm14362	predicted gene 14362; protein phosphatase 1 regulatory (inhibitor) subunit 11 (Ppp1r11) pseudogene	chrX	4147732 - 4148004	-	ENSMUST00000121679; OTTMUST00000039539	Complex
TC0X00001743.mm.1	6.09	4.55	1.45	0.41	2.91	0.039882	0.999544	Gm15254	predicted gene 15254; protein phosphatase 1, regulatory (inhibitor) subunit 11 (Ppp1r11) pseudogene	chrX	4906982 - 4907254	-	ENSMUST00000149567; OTTMUST00000046837	Complex
TC0900003307.mm.1	9.86	8.38	0.13	0.39	2.79	5e-06	0.154704	Slc6a20a	solute carrier family 6 (neurotransmitter transporter), member 20A	chr9	123636122 - 123678885	-	NM_139142; ENSMUST00000040960; ENSMUST00000170591; ENSMUST00000171647; BC118933; OTTMUST00000092800; OTTMUST00000092801; OTTMUST00000092802; uc009sgk.1	Coding
TC0X00000288.mm.1	6.64	5.17	1.42	0.41	2.76	0.049074	0.999544	Gm15275	predicted gene 15275; protein phosphatase 1, regulatory (inhibitor) subunit 11 (Ppp1r11) pseudogene	chrX	33282100 - 33282446	+	ENSMUST00000154752; OTTMUST00000047215	Pseudogene
TC0M00000010.mm.1	9.46	8.1	0.94	0.8	2.58	0.045813	0.999544	mt-Tg	mitochondrially encoded tRNA glycine	chrM	9391 - 9458	+	ENSMUST00000082410	NonCoding
TC1200002250.mm.1	7.26	5.91	0.95	0.51	2.56	0.004121	0.999544			chr12	102268672 - 102268977	-		NonCoding
TC1600001332.mm.1	5.41	4.06	0.63	1.12	2.55	0.02668	0.999544	Olfr170	olfactory receptor 170	chr16	19605696 - 19606703	-	NM_146957; BC132585; BC132587; uc007yoz.1	Coding
TC0400003475.mm.1	10.77	9.42	0.53	1.12	2.54	0.015129	0.999544	Mfsd2a	major facilitator superfamily domain containing 2A	chr4	122946850 - 122961188	-	NM_029662; ENSMUST00000030408; ENSMUST00000127047; ENSMUST00000138964; ENSMUST00000152308; BC046793; BC060526; OTTMUST00000020307; OTTMUST00000020308; OTTMUST00000020309; OTTMUST00000020310; uc008uoo.2	Complex
TC0100002741.mm.1	6.89	5.62	0.23	0.55	2.4	0.002049	0.999544	Mir3535; Gm24148	microRNA mir-3535; predicted gene, 24148	chr1	86351981 - 86352127	-	NR_106184; ENSMUST00000082762	NonCoding
TC0X00000248.mm.1	5.12	3.86	1	0.6	2.39	0.037414	0.999544	Gm14533	predicted gene 14533; Xlr-related, meiosis regulated (Xmr) pseudogene	chrX	26006671 - 26006763	+	ENSMUST00000117088; OTTMUST00000041339	Pseudogene
TC0300001102.mm.1	10.78	9.53	0.34	0.23	2.39	4.4e-05	0.292524	Chia1; Chia	chitinase, acidic 1; chitinase, acidic	chr3	106113229 - 106132120	+	NM_023186; ENSMUST00000079132; ENSMUST00000139086; ENSMUST00000143128; BC011134; BC034548; OTTMUST00000057828; OTTMUST00000057858; OTTMUST00000057859; uc008qvv.1	Complex
TC1100003591.mm.1	6.18	4.96	0.56	0.94	2.32	0.042468	0.999544	Gm11522	predicted gene 11522; LSM5 homolog, U6 small nuclear RNA associated (S. cerevisiae) (LSM5) pseudogene	chr11	95462546 - 95462721	-	ENSMUST00000120533; OTTMUST00000003296	Pseudogene
TC1400000204.mm.1	6.29	5.1	0.39	0.76	2.28	0.012642	0.999544			chr14	21982153 - 21984846	+		NonCoding
TC0900002243.mm.1	6.01	4.83	0.71	0.23	2.27	0.006475	0.999544			chr9	48797433 - 48798176	-		NonCoding
TC1300001812.mm.1	10.8	9.62	0.11	0.94	2.27	0.009802	0.999544	Nrn1	neuritin 1	chr13	36725622 - 36734477	-	NM_153529; ENSMUST00000037623; ENSMUST00000122286; BC035531; OTTMUST00000068597; OTTMUST00000068625; uc007qcm.2	Coding
TC0500002717.mm.1	7.38	6.21	0.33	0.55	2.25	0.001051	0.999544	Gc	group specific component	chr5	89417511 - 89457898	-	NM_008096; ENSMUST00000049209; BC010762; BC051395; uc008yam.2	Coding
TC1100001594.mm.1	5.43	4.26	0.49	0.78	2.25	0.033061	0.999544			chr11	99202091 - 99209472	+		NonCoding
TC0700002298.mm.1	6.62	5.46	0.29	0.17	2.24	1e-05	0.154704	2810047C21Rik1	RIKEN cDNA 2810047C21 gene 1	chr7	9868965 - 9876963	-	uc009fdb.2; uc009fdc.2	NonCoding
TC1000002154.mm.1	7.53	6.38	0.31	0.31	2.22	8.7e-05	0.372686	Ros1	Ros1 proto-oncogene	chr10	52045721 - 52195244	-	NM_011282; ENSMUST00000020045; ENSMUST00000117992; ENSMUST00000175892; ENSMUST00000177378; OTTMUST00000065421; OTTMUST00000065605; OTTMUST00000103360; OTTMUST00000103361; uc007fbb.1	Coding
TC1700002789.mm.1	9.46	8.32	0.36	0.55	2.21	0.00303	0.999544	H2-Q7; H2-Q9	histocompatibility 2, Q region locus 7; histocompatibility 2, Q region locus 9	chr17	35439155 - 35443773	+	NM_001198560; NM_001198561; NM_001201460; NM_010394; ENSMUST00000071951; ENSMUST00000076256; ENSMUST00000078205; ENSMUST00000116598; ENSMUST00000173016; ENSMUST00000173788; BC120554; OTTMUST00000095869; OTTMUST00000095870; OTTMUST00000095876; uc008chs.2; uc012arh.1; uc012ari.1	Complex
TC0400002127.mm.1	5.59	4.46	0.22	1.12	2.19	0.040638	0.999544			chr4	3827807 - 3828128	-		NonCoding
TC0M00000008.mm.1	8.88	7.75	0.37	0.26	2.18	0.000221	0.52055	mt-Tk	mitochondrially encoded tRNA lysine	chrM	7700 - 7764	+	ENSMUST00000082406	NonCoding
TC0900002645.mm.1	5.88	4.76	0.35	0.51	2.17	0.003371	0.999544	RP23-296I6.12	novel transcript, antisense to Rfx7	chr9	72618693 - 72619520	-	OTTMUST00000117803	NonCoding
TC0700002278.mm.1	6.8	5.68	0.65	0.38	2.16	0.000937	0.999544	Zfp419	zinc finger protein 419; zinc finger protein 419 pseudogene	chr7	9058360 - 9062754	-	ENSMUST00000173446; OTTMUST00000097910	Complex
TC0M00000005.mm.1	10.94	9.84	0.75	0.48	2.14	0.024603	0.999544	mt-Tm; ND2; mt-Tw	mitochondrially encoded tRNA methionine; NADH dehydrogenase subunit 2; mitochondrially encoded tRNA tryptophan	chrM	3845 - 5016	+	ENSMUST00000082395; ENSMUST00000082396; ENSMUST00000082397	Complex
TC0X00003345.mm.1	8.18	7.09	0.52	0.3	2.13	0.001481	0.999544	Ofd1	oral-facial-digital syndrome 1 gene homolog (human)	chrX	166390033 - 166440704	-	NM_177429; ENSMUST00000049501; BC119070; OTTMUST00000046686; uc009uwr.2	Coding
TC0X00001469.mm.1	4.21	3.13	1	0.25	2.11	0.035592	0.999544	Gm15111	predicted gene 15111; ovary testis transcribed (Ott) pseudogene	chrX	148374561 - 148376058	+	ENSMUST00000122142; OTTMUST00000045613	Complex
TC1700000685.mm.1	9.65	8.58	0.33	0.49	2.1	0.002285	0.999544	H2-Q5; H2-Q7	histocompatibility 2, Q region locus 5; histocompatibility 2, Q region locus 5 (H2-Q5), non-coding RNA.; histocompatibility 2, Q region locus 7	chr17	35394099 - 35397805	+	NR_051981; ENSMUST00000116010; ENSMUST00000172979; ENSMUST00000174854; OTTMUST00000095865; OTTMUST00000095866; uc008chn.1; uc008cho.1	Complex
TC1000001507.mm.1	6.03	4.96	0.49	0.74	2.09	0.005901	0.999544			chr10	122454132 - 122456809	+		NonCoding
TC0100000812.mm.1	6.87	5.83	0.28	0.59	2.05	0.00772	0.999544	Gm26187	predicted gene, 26187	chr1	87251148 - 87251248	+	ENSMUST00000157693	NonCoding
TC0X00001465.mm.1	4.19	3.15	0.99	0.24	2.05	0.037141	0.999544	Gm15108	predicted gene 15108; ovary testis transcribed (Ott) Pseudogene	chrX	148055249 - 148056743	+	ENSMUST00000116160; OTTMUST00000045610	Complex
TC0700002251.mm.1	6.92	5.88	0.33	0.1	2.05	2.8e-05	0.232594	2810047C21Rik1	RIKEN cDNA 2810047C21 gene 1; novel zinc finger protein pseudogene	chr7	8085044 - 8093037	-	NR_015598; ENSMUST00000172930; OTTMUST00000111963; uc009fcz.2; uc009fda.2	Complex
TC0700002273.mm.1	7.23	6.21	0.31	0.06	2.03	1.7e-05	0.162894	2810047C21Rik1; Gm20482	RIKEN cDNA 2810047C21 gene 1; zinc finger protein pseudogene	chr7	8854844 - 8862851	-	ENSMUST00000172746; ENSMUST00000174729; OTTMUST00000097944; OTTMUST00000097968; uc009fcv.1; uc009fcw.1	Complex
TC1000000694.mm.1	7.69	6.7	0.32	0.98	1.98	0.024755	0.999544			chr10	72657904 - 72661766	+		NonCoding
TC1700002788.mm.1	9.72	8.74	0.31	0.6	1.97	0.005464	0.999544	H2-Q8; H2-Q6; LOC68395	histocompatibility 2, Q region locus 8; histocompatibility 2, Q region locus 6; histocompatibility 2, Q region locus 6-like	chr17	35424847 - 35430055	+	NM_023124; NM_207648; ENSMUST00000113879; ENSMUST00000174699; OTTMUST00000095868; uc008chp.1; uc008chr.1	Coding
TC1300002226.mm.1	6.84	5.88	1.1	0.32	1.95	0.049067	0.999544	Gm10772	predicted gene 10772	chr13	66227319 - 66227573	-	ENSMUST00000167981	Coding
TC0700002230.mm.1	6.41	5.45	0.34	0.11	1.95	7.7e-05	0.372686	2810047C21Rik1; Gm3912	RIKEN cDNA 2810047C21 gene 1; predicted gene 3912	chr7	7366496 - 7374636	-	ENSMUST00000173575; BC026878; OTTMUST00000097568	Complex
TC0200001838.mm.1	11.07	10.13	0.37	0.63	1.92	0.011032	0.999544	B2m	beta-2 microglobulin	chr2	122147686 - 122153083	+	NM_009735; ENSMUST00000102476; BC085164; OTTMUST00000036889; uc008maf.1	Complex
TC0X00000506.mm.1	4.06	3.13	0.7	0.2	1.9	0.013235	0.999544	Gm6664	predicted gene 6664; Xlr-related, meiosis regulated (Xmr) pseudogene	chrX	55798272 - 55816903	+	XM_890908; ENSMUST00000119138; OTTMUST00000042481	Pseudogene
TC0X00001495.mm.1	4.77	3.85	0.74	0.16	1.9	0.015556	0.999544	Gm15103	predicted gene 15103; ovary testis transcribed (Ott) pseudogene	chrX	150032993 - 150034051	+	ENSMUST00000119893; OTTMUST00000045605	Complex
TC0X00000494.mm.1	4.71	3.79	0.85	0.26	1.89	0.037824	0.999544	Gm16430; Gm16405; Gm14598; Gm16404; Gm7958; Gm14590; Gm14595; Gm14594; Gm6660; Gm14596; Gm14625	predicted gene 16430; predicted gene 16405; predicted gene 14598; predicted gene 16404; predicted gene 7958; predicted gene 14590; predicted gene 14595; predicted gene 14594; predicted gene 6660; predicted gene 14596; predicted gene 14625; putative novel protein similar to Xlr-related, meiosis regulated Xmr	chrX	54531208 - 54548016	+	NM_001166601; NM_001166646; ENSMUST00000169247; ENSMUST00000180150; OTTMUST00000042164	Coding
TC0X00000500.mm.1	4.6	3.69	0.82	0.23	1.88	0.029484	0.999544	Gm7958; Gm16430	predicted gene 7958; Xlr-related, meiosis regulated (Xmr) pseudogene; predicted gene 16430	chrX	55095605 - 55112451	+	XM_982040; ENSMUST00000178255; OTTMUST00000042186; uc009tfv.2	Complex
TC1700001227.mm.1	3.32	2.41	0.5	0.26	1.87	0.009944	0.999544	Gm11096	predicted gene 11096	chr17	81441763 - 81441923	+	ENSMUST00000168858	Coding
TC1000000744.mm.1	8.82	7.92	0.22	0.59	1.87	0.017828	0.999544	Lss	lanosterol synthase	chr10	76531588 - 76557138	+	NM_146006; ENSMUST00000048678; ENSMUST00000159013; ENSMUST00000159172; ENSMUST00000160671; ENSMUST00000162282; ENSMUST00000162475; ENSMUST00000162848; ENSMUST00000163049; BC029082; OTTMUST00000069008; OTTMUST00000069009; OTTMUST00000069010; OTTMUST00000069011; OTTMUST00000069012; OTTMUST00000069013; OTTMUST00000069014; OTTMUST00000069015; uc007fuq.1; uc011xha.1	Complex
TC1100000900.mm.1	8.99	8.1	0.28	0.51	1.86	0.040726	0.999544	Per1	period circadian clock 1; period homolog 1 (Drosophila)	chr11	69095217 - 69109960	+	NM_001159367; NM_011065; ENSMUST00000021271; ENSMUST00000101004; ENSMUST00000102605; ENSMUST00000132462; ENSMUST00000142392; ENSMUST00000166748; BC039768; BC091645; OTTMUST00000013334; OTTMUST00000013335; OTTMUST00000013336; OTTMUST00000013337; OTTMUST00000013338; uc007jpf.1; uc007jpg.2; uc007jph.2; uc011xwu.1	Coding
TC0X00000499.mm.1	4.37	3.48	0.89	0.26	1.85	0.049241	0.999544	Gm7950; Slxl1	predicted pseudogene 7950; Xlr-related, meiosis regulated (Xmr) pseudogene; Slx-like 1	chrX	55019254 - 55036105	+	ENSMUST00000179633; OTTMUST00000042185; uc009tfu.2	Complex
TC0X00000491.mm.1	4.53	3.67	0.84	0.23	1.82	0.033036	0.999544	Gm14598	predicted gene 14598; Xlr-related, meiosis regulated (Xmr) pseudogene	chrX	54236155 - 54253349	+	XM_001474869; ENSMUST00000180109; OTTMUST00000042171	Pseudogene
TC1400002340.mm.1	6.43	5.57	0.46	0.56	1.82	0.047498	0.999544			chr14	70434720 - 70436595	-		NonCoding
TC1400000888.mm.1	6.04	5.19	0.28	0.55	1.81	0.048381	0.999544	Mir6541; mmu-mir-6541	microRNA mir-6541; mmu-mir-6541	chr14	62865542 - 62865651	+	NR_105860; ENSMUST00000183649	NonCoding
TC1500002147.mm.1	9.15	8.3	0.51	0.49	1.8	0.001894	0.999544	Slc38a4	solute carrier family 38, member 4	chr15	96994823 - 97055956	-	NM_027052; ENSMUST00000023101; ENSMUST00000166223; BC024072; BC024123; BC031717; uc007xko.1; uc007xkp.1; uc007xkq.1; uc007xkr.1	Coding
TC0X00000503.mm.1	4.74	3.9	0.7	0.23	1.8	0.022833	0.999544	Gm6660	predicted gene 6660; Xlr-related, meiosis regulated (Xmr) pseudogene	chrX	55311386 - 55326515	+	ENSMUST00000179149; OTTMUST00000042192	Pseudogene
TC0X00000497.mm.1	4.15	3.3	0.88	0.29	1.8	0.047944	0.999544	Gm14590; Gm16430	predicted gene 14590; Xlr-related, meiosis regulated (Xmr) pseudogene; predicted gene 16430	chrX	54810872 - 54827789	+	XM_981842; ENSMUST00000118934; OTTMUST00000042151; uc009tfs.2	Complex
TC0X00000504.mm.1	4.45	3.61	0.85	0.29	1.78	0.046896	0.999544	Gm14625; Gm16404	predicted gene 14625; predicted gene 16404; Xlr-related, meiosis regulated (Xmr) pseudogene	chrX	55430235 - 55446892	+	NM_001220498; ENSMUST00000168588; ENSMUST00000180231; BC145074; BC171942; OTTMUST00000042477	Complex
TC1800000481.mm.1	7.5	6.68	0.34	0.7	1.77	0.028975	0.999544			chr18	46615734 - 46616389	+		NonCoding
TC0900001680.mm.1	11.38	10.56	0.37	0.79	1.77	0.0426	0.999544	Gm26870	predicted gene, 26870	chr9	3000282 - 3168181	-	ENSMUST00000181242; ENSMUST00000181572; ENSMUST00000181957	NonCoding
TC0X00000502.mm.1	4.27	3.45	0.8	0.22	1.76	0.03302	0.999544	Slxl1; Gm6664	Slx-like 1; predicted gene 6664; putative novel protein similar to Xlr-related, meiosis regulated Xmr	chrX	55226876 - 55243736	+	NM_029181; ENSMUST00000088740; OTTMUST00000042195; uc009tfx.2	Coding
TC0X00000496.mm.1	4.32	3.51	0.8	0.23	1.76	0.040207	0.999544	Gm14595; Gm16430	predicted gene 14595; Xlr-related, meiosis regulated (Xmr) pseudogene; predicted gene 16430	chrX	54713224 - 54730010	+	XM_981768; ENSMUST00000180335; OTTMUST00000042162; uc009tfr.1	Complex
TC1100003442.mm.1	5.62	4.82	0.27	0.66	1.75	0.01324	0.999544			chr11	86333092 - 86334122	-		NonCoding
TC0X00000505.mm.1	4.54	3.73	0.74	0.17	1.75	0.028127	0.999544	Gm16404; Gm14622; Gm14625	predicted gene 16404; predicted gene 14622; Xlr-related, meiosis regulated (Xmr) pseudogene; predicted gene 14625	chrX	55551596 - 55722219	+	NM_001220497; ENSMUST00000117117; ENSMUST00000166054; ENSMUST00000177739; BC171941; OTTMUST00000042474; OTTMUST00000042485; uc012hht.1; uc029xkc.1	Complex
TC0M00000015.mm.1	4.94	4.13	0.9	0.56	1.75	0.029456	0.999544	mt-Ts2; mt-Tl2	mitochondrially encoded tRNA serine 2; mitochondrially encoded tRNA leucine 2	chrM	11613 - 11741	+	ENSMUST00000082416; ENSMUST00000082417	NonCoding
TC0X00003394.mm.1	4.27	3.46	0.78	0.22	1.75	0.038577	0.999544	Gm14594; Slxl1	predicted gene 14594; Xlr-related, meiosis regulated (Xmr) pseudogene; Slx-like 1	chrX	54440149 - 54457008	+	XM_981599; ENSMUST00000118052; OTTMUST00000042161; uc009tfo.1	Complex
TC0200001503.mm.1	11.15	10.34	0.39	0.8	1.75	0.049916	0.999544			chr2	98666556 - 98667308	+		NonCoding
TC0700002256.mm.1	7.14	6.35	0.44	0.29	1.74	0.001067	0.999544	Gm3654	predicted gene 3654; zinc finger protein 772 (Zfp772) pseudogene	chr7	8282127 - 8288934	-	ENSMUST00000173038; OTTMUST00000111972	Pseudogene
TC1400001375.mm.1	4.74	3.94	0.63	0.24	1.74	0.017999	0.999544	Gm17086	predicted gene 17086; high mobility group box 2 (Hmgb2) pseudogene	chr14	4362622 - 4363105	-	ENSMUST00000171346; OTTMUST00000093029	Complex
TC1000001422.mm.1	5.82	5.04	0.63	0.67	1.73	0.031511	0.999544			chr10	118332389 - 118332414	+		NonCoding
TC1000001429.mm.1	5.82	5.04	0.63	0.67	1.73	0.031511	0.999544			chr10	118337812 - 118337837	+		NonCoding
TC1000001436.mm.1	5.82	5.04	0.63	0.67	1.73	0.031511	0.999544			chr10	118343236 - 118343261	+		NonCoding
TC1000001444.mm.1	5.82	5.04	0.63	0.67	1.73	0.031511	0.999544			chr10	118348660 - 118348685	+		NonCoding
TC1000000077.mm.1	5.1	4.32	0.44	0.51	1.72	0.019636	0.999544	Gm10944	predicted gene 10944	chr10	10681348 - 10681858	+	ENSMUST00000105564	Coding
TC1400000053.mm.1	5.72	4.94	0.44	0.25	1.72	0.025836	0.999544	Gm17047	predicted gene 17047; high mobility group box 2 (Hmgb2) pseudogene	chr14	5930665 - 5931094	+	ENSMUST00000167709; OTTMUST00000092997	Complex
TC1400001356.mm.1	5.15	4.38	0.46	0.23	1.71	0.024654	0.999544	Gm17051	predicted gene 17051; high mobility group box 2 (Hmgb2) pseudogene	chr14	3084899 - 3085385	-	ENSMUST00000170787; OTTMUST00000093130	Complex
TC0X00000495.mm.1	4.29	3.52	0.72	0.2	1.71	0.04237	0.999544	Gm16430; Gm16405; Gm14598; Gm16404; Gm7958; Gm14590; Gm14595; Gm14594; Gm6660; Gm14596; Gm14625	predicted gene 16430; predicted gene 16405; predicted gene 14598; predicted gene 16404; predicted gene 7958; predicted gene 14590; predicted gene 14595; predicted gene 14594; predicted gene 6660; predicted gene 14596; predicted gene 14625; putative novel protein similar to Xlr-related, meiosis regulated Xmr	chrX	54622211 - 54639019	+	NM_001166601; NM_001166646; ENSMUST00000169006; ENSMUST00000178145; OTTMUST00000042160	Coding
TC0X00001476.mm.1	4.73	3.96	0.64	0.14	1.7	0.01835	0.999544	Gm15126	predicted gene 15126; ovary testis transcribed (Ott) pseudogene	chrX	148738112 - 148739135	+	ENSMUST00000118631; OTTMUST00000045873	Complex
TC1600000727.mm.1	6.58	5.81	0.34	0.8	1.7	0.030769	0.999544			chr16	52052284 - 52053077	+		NonCoding
TC0800003213.mm.1	6.16	5.39	0.52	0.26	1.7	0.038224	0.999544	Gm10999	predicted gene 10999	chr8	129129097 - 129131661	-	ENSMUST00000108743	Coding
TC1000003195.mm.1	4.43	3.67	0.53	0.23	1.7	0.040486	0.999544	Olfr815	olfactory receptor 815	chr10	129901776 - 129902726	-	NM_146670; ENSMUST00000071557; uc007hqw.1	Coding
TC0800001107.mm.1	7.64	6.87	0.35	0.77	1.7	0.045013	0.999544			chr8	94396799 - 94400115	+		NonCoding
TC0600002550.mm.1	8.19	7.44	0.23	0.35	1.69	0.001457	0.999544	Hk2	hexokinase 2	chr6	82725025 - 82774454	-	NM_013820; ENSMUST00000000642; ENSMUST00000168725; ENSMUST00000169270; ENSMUST00000170833; BC054472; OTTMUST00000092356; OTTMUST00000092357; OTTMUST00000092358; OTTMUST00000092359; uc009cll.2	Complex
TC1500001032.mm.1	8.55	7.79	0.31	0.56	1.69	0.022558	0.999544			chr15	99973356 - 99976042	+		NonCoding
TC0400000092.mm.1	8.19	7.43	0.34	0.74	1.69	0.025517	0.999544	Gem	GTP binding protein (gene overexpressed in skeletal muscle)	chr4	11704447 - 11714993	+	NM_010276; ENSMUST00000029868; ENSMUST00000108304; BC029668; OTTMUST00000010236; OTTMUST00000010237; uc008rzv.2; uc008rzw.2	Coding
TC0100000022.mm.1	6.57	5.82	0.5	0.66	1.68	0.006338	0.999544	Fam150a	family with sequence similarity 150, member A	chr1	6359331 - 6394731	+	NM_001195732; ENSMUST00000133144; uc007afv.2	Coding
TC0500002495.mm.1	5.59	4.85	0.39	0.54	1.67	0.016921	0.999544			chr5	65680014 - 65682344	-		NonCoding
TC1300000795.mm.1	9.03	8.3	0.58	0.28	1.66	0.014822	0.999544	Gm10139	predicted gene 10139	chr13	65512678 - 65512848	+	ENSMUST00000081471	Coding
TC0100000763.mm.1	4.8	4.07	0.59	0.13	1.66	0.021175	0.999544			chr1	85594482 - 85597252	+		NonCoding
TC0X00000277.mm.1	6.06	5.33	0.67	0.33	1.66	0.039307	0.999544	Gm21645	predicted gene, 21645	chrX	32047829 - 32049325	+	XM_003688965; ENSMUST00000178747	Coding
TC0400001869.mm.1	5.75	5.02	0.71	0.2	1.66	0.041681	0.999544	Gm13242	predicted gene 13242; novel KRAB box containing protein	chr4	145670685 - 145704441	+	NM_001103158; ENSMUST00000105738; ENSMUST00000180014; BC096593; OTTMUST00000025894; uc008vsb.1	Coding
TC0400001297.mm.1	9.46	8.74	0.19	0.42	1.65	0.005865	0.999544	Gm12840	predicted gene 12840; novel transcript	chr4	117700188 - 117700923	+	ENSMUST00000156081; OTTMUST00000019600	NonCoding
TC0600001511.mm.1	6.62	5.9	0.54	0.17	1.65	0.006489	0.999544			chr6	128440194 - 128441811	+		NonCoding
TC1100000003.mm.1	8.08	7.36	0.6	0.45	1.65	0.008236	0.999544			chr11	3147558 - 3148936	+		NonCoding
TC1600001938.mm.1	6.89	6.18	0.19	0.43	1.64	0.006583	0.999544			chr16	78340756 - 78343468	-		NonCoding
TC1000001897.mm.1	7.65	6.93	0.24	0.52	1.64	0.019534	0.999544	Arg1	arginase, liver	chr10	24915207 - 24927484	-	NM_007482; ENSMUST00000020161; BC013341; BC050005; uc007erg.2	Coding
TC1100000201.mm.1	5.77	5.05	0.29	0.4	1.64	0.028351	0.999544			chr11	20550622 - 20551735	+		NonCoding
TC1600001874.mm.1	5.16	4.44	0.48	0.19	1.64	0.047131	0.999544			chr16	69096184 - 69099102	-		NonCoding
TC0200000068.mm.1	9.23	8.52	0.14	0.29	1.64	9.4e-05	0.372686			chr2	7405408 - 7407130	+		NonCoding
TC0200000243.mm.1	6.58	5.87	0.24	0.33	1.63	0.002303	0.999544			chr2	14149820 - 14153296	+		NonCoding
TC0100003314.mm.1	6.13	5.43	0.31	0.57	1.63	0.020368	0.999544			chr1	156026223 - 156030007	-		NonCoding
TC0300002142.mm.1	5.07	4.37	0.51	0.34	1.63	0.038314	0.999544			chr3	69727313 - 69749046	-		NonCoding
TC1300000070.mm.1	7.82	7.13	0.37	0.39	1.62	0.00258	0.999544	Heatr1	HEAT repeat containing 1	chr13	12395375 - 12440289	+	NM_144835; ENSMUST00000059270; uc007plk.1; uc007pll.1; uc011ywe.1	Complex
TC0700003681.mm.1	3.68	2.99	0.61	0.09	1.62	0.015761	0.999544	Vmn2r-ps80	vomeronasal 2, receptor, pseudogene 80	chr7	85997983 - 85999586	-	ENSMUST00000173697; OTTMUST00000097591	Complex
TC1400000417.mm.1	5.11	4.41	0.64	0.13	1.62	0.022416	0.999544	Gm6490	predicted gene 6490; Novel DUF622 domain containing protein pseudogene	chr14	41517217 - 41519215	+	ENSMUST00000111862; OTTMUST00000093914	Pseudogene
TC1500000898.mm.1	7.7	7	0.31	0.67	1.62	0.04833	0.999544			chr15	91757561 - 91758999	+		NonCoding
TC0200001216.mm.1	9.74	9.05	0.22	0.34	1.61	0.000903	0.999544			chr2	84505440 - 84510363	+		NonCoding
TC1800000162.mm.1	8.64	7.95	0.23	0.55	1.61	0.014974	0.999544			chr18	20985621 - 20987349	+		NonCoding
TC0100003053.mm.1	8.59	7.9	0.21	0.65	1.61	0.021814	0.999544			chr1	131084276 - 131084736	-		NonCoding
TC1400001357.mm.1	5.2	4.52	0.74	0.24	1.61	0.034616	0.999544	Gm17221	predicted gene 17221; high mobility group box 2 (Hmgb2) pseudogene	chr14	3149604 - 3150084	-	ENSMUST00000163909; OTTMUST00000093132	Complex
TC1000000532.mm.1	9.97	9.29	0.16	0.47	1.6	0.006868	0.999544			chr10	59381959 - 59382719	+		NonCoding
TC0M00000003.mm.1	10.51	9.84	0.48	0.51	1.59	0.031384	0.999544	mt-Tv	mitochondrially encoded tRNA valine	chrM	1025 - 1093	+	ENSMUST00000082389	NonCoding
TC0300003194.mm.1	8.24	7.57	0.31	0.51	1.59	0.03213	0.999544	Cth	cystathionase (cystathionine gamma-lyase)	chr3	157894248 - 157925077	-	NM_145953; ENSMUST00000118539; ENSMUST00000125028; ENSMUST00000129805; BC019483; OTTMUST00000073720; OTTMUST00000073721; OTTMUST00000073722; uc008rvj.1	Complex
TC1600000672.mm.1	4.1	3.42	0.15	0.41	1.59	0.046744	0.999544			chr16	45198758 - 45200196	+		NonCoding
TC1300000418.mm.1	7.02	6.37	0.23	0.38	1.58	0.005657	0.999544			chr13	36718906 - 36726479	+		NonCoding
TC1500002281.mm.1	7.7	7.04	0.27	0.51	1.58	0.021889	0.999544			chr15	101993053 - 101995606	-		NonCoding
TC0100001161.mm.1	9.83	9.17	0.24	0.54	1.58	0.022308	0.999544	AA986860	expressed sequence AA986860	chr1	130731976 - 130744622	+	NM_177604; ENSMUST00000039323; BC099401; BC117765; uc007cmi.2; uc007cmj.2	Coding
TC1400000427.mm.1	4.52	3.86	0.66	0.12	1.58	0.033944	0.999544	Gm8011	predicted gene 8011; Novel DUF622 domain containing protein	chr14	42463881 - 42472122	+	ENSMUST00000172163; OTTMUST00000093238	Coding
TC0400000651.mm.1	4.77	4.12	0.26	0.28	1.57	0.003954	0.999544			chr4	58960357 - 58962620	+		NonCoding
TC0X00003153.mm.1	4.92	4.27	0.47	0.13	1.57	0.009744	0.999544	Gm15100	predicted gene 15100; putative novel transcript	chrX	149446885 - 149447585	-	ENSMUST00000180357; OTTMUST00000045600	NonCoding
TC0X00003154.mm.1	4.92	4.27	0.47	0.13	1.57	0.009744	0.999544	Gm15086	predicted gene 15086; putative novel transcript	chrX	149593838 - 149594538	-	ENSMUST00000143110; OTTMUST00000045582	NonCoding
TC0700000327.mm.1	4.56	3.9	0.75	0.24	1.57	0.045402	0.999544	Vmn1r123	vomeronasal 1 receptor 123	chr7	21162185 - 21163108	+	NM_001166707; ENSMUST00000166948; OTTMUST00000098261; uc012fcx.1	Coding
TC0X00001063.mm.1	5.18	4.53	0.33	0.11	1.57	0.000446	0.792716	Gm26020	predicted gene, 26020	chrX	105819883 - 105820065	+	ENSMUST00000122729	NonCoding
TC1600000720.mm.1	4.89	4.24	0.44	0.14	1.56	0.001881	0.999544	Mir6363; mmu-mir-6363	microRNA mir-6363; mmu-mir-6363	chr16	50727132 - 50727245	+	NR_105782; ENSMUST00000184880	NonCoding
TC0500001041.mm.1	5.69	5.04	0.46	0.45	1.56	0.024873	0.999544			chr5	105495470 - 105497641	+		NonCoding
TC1400000050.mm.1	4.92	4.28	0.82	0.22	1.56	0.042607	0.999544	Gm26557	predicted gene, 26557; high mobility group box 2 (Hmgb2) pseudogene	chr14	5782044 - 5782536	+	ENSMUST00000180756; OTTMUST00000112135	Complex
TC0600000416.mm.1	6.54	5.91	0.2	0.41	1.55	0.008472	0.999544	Mgam	maltase-glucoamylase	chr6	40628831 - 40769123	+	NM_001171003; ENSMUST00000071535; uc009bnf.2; uc009bng.1; uc012ekg.1	Coding
TC1600000262.mm.1	3.93	3.29	0.58	0.27	1.55	0.034058	0.999544	Olfr166	olfactory receptor 166	chr16	19486793 - 19487832	+	NM_147068; ENSMUST00000074739; BC116856; BC119189; uc007yov.1	Coding
TC0600001485.mm.1	10.59	9.96	0.25	0.42	1.55	0.040252	0.999544			chr6	127797330 - 127797360	+		NonCoding
TC1100002016.mm.1	7.81	7.18	0.23	0.54	1.55	0.048138	0.999544			chr11	119960584 - 119962575	+		NonCoding
TC0700002237.mm.1	6.67	6.04	0.04	0.19	1.55	9e-06	0.154704	Gm7651	predicted gene 7651; zinc finger protein pseudogene	chr7	7608627 - 7614771	-	ENSMUST00000173398; OTTMUST00000097618	Complex
TC0700000185.mm.1	3.93	3.31	0.3	0.18	1.54	0.002249	0.999544	Gm24701	predicted gene, 24701	chr7	14912358 - 14912462	+	ENSMUST00000101946	NonCoding
TC0200003100.mm.1	8.46	7.83	0.18	0.36	1.54	0.002999	0.999544			chr2	23012823 - 23014153	-		NonCoding
TC1500000014.mm.1	10.69	10.06	0.28	0.44	1.54	0.006176	0.999544	C6	complement component 6	chr15	4727175 - 4815456	+	NM_016704; ENSMUST00000022788; ENSMUST00000161997; ENSMUST00000162350; ENSMUST00000162585; ENSMUST00000162729; BC011251; OTTMUST00000080935; OTTMUST00000080941; OTTMUST00000080942; OTTMUST00000083365; uc007vco.2; uc011zqw.1	Complex
TC0800001053.mm.1	5.26	4.63	0.28	0.41	1.54	0.011366	0.999544			chr8	91055264 - 91056557	+		NonCoding
TC0900001707.mm.1	10.75	10.13	0.58	0.32	1.54	0.011383	0.999544			chr9	5440771 - 5440870	-		NonCoding
TC0X00000512.mm.1	4.39	3.77	0.3	0.27	1.54	0.012397	0.999544	3830403N18Rik	RIKEN cDNA 3830403N18 gene; novel protein similar to X-linked lymphocyte-regulated complex Xlr	chrX	56136572 - 56153498	+	NM_027510; ENSMUST00000033458; OTTMUST00000042478; uc009tfy.1	Coding
TC1500000470.mm.1	5.03	4.42	0.24	0.43	1.54	0.012828	0.999544			chr15	63930944 - 63942958	+		NonCoding
TC0700002537.mm.1	4.48	3.86	0.59	0.16	1.54	0.034409	0.999544	Vmn1r124	vomeronasal 1 receptor 124	chr7	21259694 - 21260617	-	NM_001166757; ENSMUST00000105200; OTTMUST00000098262; uc012fcy.1	Coding
TC1400000415.mm.1	4.46	3.84	0.6	0.19	1.54	0.036459	0.999544	Gm2832	predicted gene 2832; Novel DUF622 domain containing protein	chr14	41278805 - 41288815	+	ENSMUST00000172412; OTTMUST00000093213	Coding
TC0200001319.mm.1	3.61	2.99	0.59	0.2	1.54	0.039546	0.999544	Olfr1183	olfactory receptor 1183	chr2	88461342 - 88462253	+	NM_146529; ENSMUST00000102618; OTTMUST00000033228; uc008kpv.1	Coding
TC0300000641.mm.1	5.72	5.1	0.46	0.15	1.53	0.003171	0.999544	Fga	fibrinogen alpha chain	chr3	83026153 - 83033627	+	NM_001111048; NM_010196; ENSMUST00000029630; ENSMUST00000166581; BC005467; uc008ppf.2; uc012cqw.1	Coding
TC0400003972.mm.1	4.23	3.62	0.44	0.11	1.53	0.016565	0.999544	Gm13165	predicted gene 13165; novel transcript, antisense to Zfp600 (Gm13165)	chr4	146167522 - 146205732	-	ENSMUST00000152923; ENSMUST00000153595; OTTMUST00000024949; OTTMUST00000024950	NonCoding
TC0700002281.mm.1	6.55	5.94	0.08	0.15	1.53	2e-06	0.145793	Gm18201	predicted gene, 18201; zinc finger protein 772 pseudogene	chr7	9143254 - 9149393	-	ENSMUST00000174735; OTTMUST00000097867	Complex
TC0800002159.mm.1	8.67	8.06	0.28	0.25	1.52	0.001034	0.999544			chr8	46349884 - 46399942	-		NonCoding
TC1300002234.mm.1	7.22	6.62	0.43	0.29	1.52	0.015805	0.999544	Gm17449	predicted gene, 17449	chr13	66851847 - 66852017	-	ENSMUST00000059329	Coding
TC0100002763.mm.1	4.08	3.48	0.35	0.37	1.52	0.016319	0.999544	Gm23504	predicted gene, 23504	chr1	87415255 - 87415349	-	ENSMUST00000158988	NonCoding
TC0X00003151.mm.1	4.9	4.3	0.47	0.14	1.52	0.018139	0.999544	Gm15099	predicted gene 15099; putative novel transcript	chrX	148881844 - 148882544	-	ENSMUST00000179833; OTTMUST00000045599	NonCoding
TC0400002117.mm.1	5.02	4.42	0.55	0.12	1.52	0.034719	0.999544			chr4	3188879 - 3190463	-		NonCoding
TC1000002666.mm.1	4.79	4.19	0.59	0.66	1.52	0.034943	0.999544			chr10	91113785 - 91114247	-		NonCoding
TC1200000334.mm.1	7.75	7.15	0.28	0.42	1.51	0.002296	0.999544	Agmo	alkylglycerol monooxygenase; transmembrane protein 195	chr12	37241639 - 37582202	+	NM_178767; ENSMUST00000049874; ENSMUST00000159998; ENSMUST00000160158; ENSMUST00000160390; ENSMUST00000160768; OTTMUST00000088754; OTTMUST00000088755; OTTMUST00000088756; OTTMUST00000088757; OTTMUST00000088758; uc007nkg.1; uc007nkh.1	Complex
TC0700002409.mm.1	5.87	5.28	0.28	0.22	1.51	0.005816	0.999544	RP23-163B8.5	RAN binding protein 2 (Ranbp2) pseudogene	chr7	15528046 - 15528427	-	OTTMUST00000117326	Pseudogene
TC0900003067.mm.1	6.32	5.72	0.32	0.24	1.51	0.011368	0.999544			chr9	108639117 - 108641366	-		NonCoding
TC0600001572.mm.1	4.14	3.55	0.29	0.22	1.51	0.011978	0.999544			chr6	133113288 - 133114945	+		NonCoding
TC0300000766.mm.1	8.89	8.3	0.32	0.49	1.51	0.024069	0.999544	Pmvk	phosphomevalonate kinase	chr3	89454541 - 89469013	+	NM_026784; NM_027348; ENSMUST00000029564; ENSMUST00000107410; ENSMUST00000184515; BC028659; OTTMUST00000052422; OTTMUST00000052423; OTTMUST00000052424; uc008pzs.2; uc008pzt.2; uc012csn.1	Coding
TC0800001722.mm.1	7.32	6.73	0.24	0.47	1.51	0.026005	0.999544			chr8	12868213 - 12873052	-		NonCoding
TC0M00000017.mm.1	6.71	6.12	0.4	0.54	1.51	0.028997	0.999544	mt-Tt	mitochondrially encoded tRNA threonine	chrM	15289 - 15355	+	ENSMUST00000082422	NonCoding
TC0600003118.mm.1	6.42	5.82	0.55	0.27	1.51	0.042756	0.999544			chr6	124799323 - 124802344	-		NonCoding
TC0700001415.mm.1	5.23	4.64	0.18	0.21	1.51	0.000762	0.996984	Gm14382	predicted gene 14382; cytochrome c oxidase subunit IV isoform 1 (Cox4i1) pseudogene	chr7	100624518 - 100624954	+	ENSMUST00000117374; OTTMUST00000039817	Complex
TC1_GL456210_random00000003.mm.1	7.87	7.29	0.19	0.32	1.5	0.002493	0.999544			chr1_GL456210_random	123792 - 124928	+		Coding
TC0700002405.mm.1	5.84	5.25	0.25	0.22	1.5	0.003263	0.999544	RP24-105I10.2	RAN binding protein 2 (Ranbp2) pseudogene	chr7	15369746 - 15370129	-	OTTMUST00000117313	Pseudogene
TC1200000166.mm.1	4.23	3.65	0.42	0.25	1.5	0.007842	0.999544			chr12	19410589 - 19411292	+		NonCoding
TC0900003308.mm.1	5.59	5	0.45	0.27	1.5	0.025004	0.999544			chr9	123643166 - 123645489	-		NonCoding
TC0200004539.mm.1	10.24	9.66	0.2	0.58	1.5	0.02861	0.999544	Hdc	histidine decarboxylase	chr2	126593660 - 126619299	-	NM_008230; ENSMUST00000028838; ENSMUST00000124396; ENSMUST00000132382; ENSMUST00000138752; ENSMUST00000148591; BC052833; OTTMUST00000037409; OTTMUST00000037410; OTTMUST00000037411; OTTMUST00000037412; OTTMUST00000037413; uc008mdr.1	Complex
TC0700002267.mm.1	6.84	6.25	0.13	0.22	1.5	9.5e-05	0.372686	Gm3585	predicted gene 3585; zinc finger protein 772 (Zfp772) pseudogene	chr7	8705325 - 8711442	-	ENSMUST00000173438; OTTMUST00000097772	Complex
TC0700001091.mm.1	7.06	7.65	0.15	0.3	-1.5	0.003618	0.999544			chr7	75629601 - 75633690	+		NonCoding
TC1500000389.mm.1	5.79	6.38	0.15	0.51	-1.5	0.019559	0.999544	Nov	nephroblastoma overexpressed gene	chr15	54745702 - 54754039	+	NM_010930; ENSMUST00000050027; BC003774; OTTMUST00000083385; uc007vrn.1	Coding
TC1400001784.mm.1	5.83	6.42	0.5	0.44	-1.5	0.036977	0.999544	Gm19703	predicted gene, 19703	chr14	40930246 - 40931086	-	XR_141238	NonCoding
TC0600000858.mm.1	6	6.58	0.29	0.56	-1.5	0.041559	0.999544	Gm15402	predicted gene 15402; novel transcript	chr6	72699176 - 72705090	+	ENSMUST00000114051; OTTMUST00000050227	NonCoding
TC0500003251.mm.1	5.52	6.12	0.12	0.28	-1.51	0.00114	0.999544			chr5	124244129 - 124245680	-		NonCoding
TC0900000987.mm.1	5.75	6.34	0.27	0.29	-1.51	0.008856	0.999544			chr9	73024293 - 73026139	+		NonCoding
TC0100003759.mm.1	6.81	7.41	0.36	0.47	-1.51	0.034859	0.999544			chr1	187035466 - 187038508	-		NonCoding
TC1100001308.mm.1	4.52	5.12	0.2	0.3	-1.52	0.001073	0.999544			chr11	86222373 - 86222968	+		NonCoding
TC1300002680.mm.1	11.07	11.67	0.23	0.22	-1.52	0.002171	0.999544	Tuba1c	tubulin, alpha 1C	chr13	112594407 - 112594627	-	uc007rwl.1	NonCoding
TC0100003029.mm.1	5.83	6.43	0.21	0.41	-1.52	0.008514	0.999544	Cxcr4	chemokine (C-X-C motif) receptor 4	chr1	128588199 - 128592299	-	NM_009911; ENSMUST00000052172; ENSMUST00000142893; BC031665; BC098322; OTTMUST00000049443; OTTMUST00000049444; uc007cls.1; uc007clt.1	Coding
TC0300000583.mm.1	3.99	4.6	0.21	0.42	-1.52	0.011376	0.999544			chr3	69376399 - 69383697	+		NonCoding
TC0100003701.mm.1	4.64	5.25	0.14	0.51	-1.52	0.02157	0.999544			chr1	181910708 - 181912597	-		NonCoding
TC0900002651.mm.1	7.51	8.12	0.59	0.64	-1.52	0.027425	0.999544	Ccpg1os; Gm5918	cell cycle progression 1, opposite strand; novel protein	chr9	72979722 - 72985382	-	NM_001198789; ENSMUST00000124565; ENSMUST00000184123; OTTMUST00000084430; OTTMUST00000117836; uc009qqk.3	Complex
TC0700004523.mm.1	7.94	8.55	0.08	0.42	-1.53	0.005637	0.999544			chr7	141171080 - 141171627	-		NonCoding
TC1300002089.mm.1	5.13	5.74	0.08	0.45	-1.53	0.008372	0.999544			chr13	58000227 - 58003996	-		NonCoding
TC0800000651.mm.1	4.99	5.6	0.22	0.4	-1.53	0.009641	0.999544			chr8	61075365 - 61077046	+		NonCoding
TC0600002748.mm.1	4.09	4.71	0.17	0.51	-1.53	0.018595	0.999544			chr6	92598764 - 92601893	-		NonCoding
TC0700000772.mm.1	5.71	6.32	0.14	0.55	-1.53	0.02022	0.999544	Klk11	kallikrein related-peptidase 11	chr7	43774617 - 43779263	+	NM_001177373; NM_019974; ENSMUST00000080211; ENSMUST00000171458; uc009gnm.1; uc009gno.1; uc009gnp.1; uc012fjj.1	Coding
TC0400000473.mm.1	5.82	6.44	0.3	0.62	-1.53	0.027055	0.999544			chr4	44794829 - 44795917	+		NonCoding
TC0600003169.mm.1	7.88	8.49	0.2	0.1	-1.53	3.8e-05	0.276515	Ccnd2	cyclin D2	chr6	127125166 - 127151048	-	NM_009829; ENSMUST00000000188; BC049086; uc009dvr.1; uc009dvs.1	Complex
TC1500002200.mm.1	9.29	9.91	0.27	0.3	-1.54	0.003514	0.999544	Tuba1a	tubulin, alpha 1A	chr15	98949839 - 98953551	-	NM_011653; ENSMUST00000097014; ENSMUST00000134214; ENSMUST00000136329; BC056169; BC083343; BC083344; BC083345; BC085256; OTTMUST00000041305; OTTMUST00000041306; OTTMUST00000041307; uc007xok.1	Complex
TC0700001796.mm.1	6.04	6.66	0.29	0.32	-1.54	0.008887	0.999544			chr7	125710837 - 125713306	+		NonCoding
TC1600000164.mm.1	5.74	6.36	0.26	0.36	-1.54	0.010191	0.999544	A930007A09Rik	RIKEN cDNA A930007A09 gene	chr16	13754564 - 13758537	+	XM_484524	Complex
TC1500001919.mm.1	8.52	9.15	0.37	0.47	-1.54	0.01446	0.999544	Slc25a17	solute carrier family 25 (mitochondrial carrier, peroxisomal membrane protein), member 17	chr15	81318916 - 81360767	-	NM_011399; ENSMUST00000023040; BC008571; BC011292; uc007wwk.1	Coding
TC0200002504.mm.1	5.22	5.84	0.4	0.5	-1.54	0.020195	0.999544			chr2	164120332 - 164121425	+		NonCoding
TC0800002145.mm.1	7.48	8.11	0.27	0.58	-1.54	0.024018	0.999544	Fam149a	family with sequence similarity 149, member A	chr8	45336715 - 45382291	-	NM_153535; ENSMUST00000093526; ENSMUST00000135912; ENSMUST00000155230; BC035537; OTTMUST00000067165; OTTMUST00000067166; OTTMUST00000067167; uc009lov.1; uc009low.1; uc009lox.1	Coding
TC0100000503.mm.1	3.85	4.48	0.29	0.57	-1.54	0.042597	0.999544			chr1	61880305 - 61882506	+		NonCoding
TC0800001369.mm.1	5.92	6.54	0.22	0.18	-1.54	0.000613	0.912141			chr8	114976711 - 114978180	+		NonCoding
TC0900002280.mm.1	6.43	7.05	0.11	0.26	-1.54	0.000256	0.551426			chr9	50885721 - 50891653	-		NonCoding
TC0200004918.mm.1	6.2	6.84	0.33	0.28	-1.55	0.017722	0.999544			chr2	152823318 - 152827892	-		NonCoding
TC1900000675.mm.1	7.8	8.43	0.32	0.49	-1.55	0.029934	0.999544	Dpcd; Gm17018	deleted in primary ciliary dyskinesia; predicted gene 17018; novel transcript, antisense to Fbxw4	chr19	45560603 - 45579763	+	NM_172639; ENSMUST00000047057; ENSMUST00000161373; BC027559; OTTMUST00000087063; uc008hrd.1; uc008hre.1	Complex
TC0500003631.mm.1	5.48	6.12	0.12	0.77	-1.55	0.049254	0.999544			chr5	147787330 - 147795331	-		NonCoding
TC0900001985.mm.1	9.29	9.93	0.18	0.26	-1.56	0.00184	0.999544	Gm3756	predicted gene 3756	chr9	31936459 - 31936755	-	ENSMUST00000169182	Pseudogene
TC0300002104.mm.1	5.55	6.19	0.2	0.34	-1.56	0.008388	0.999544	Veph1	ventricular zone expressed PH domain-containing 1; ventricular zone expressed PH domain homolog 1 (zebrafish); ventricular zone expressed PH domain homolog 1 (zebrafish) (Veph1), transcript variant Veph-B, mRNA.; ventricular zone expressed PH domain homolog 1 (zebrafish) (Veph1), transcript variant Veph-A, mRNA.	chr3	66053558 - 66296837	-	NM_145820; ENSMUST00000029419; ENSMUST00000107837; ENSMUST00000182815; BC128271; OTTMUST00000114467; OTTMUST00000114468; OTTMUST00000114469; uc008pky.2; uc008pkz.2; uc008plb.1	Complex
TC0900000087.mm.1	5.23	5.87	0.12	0.58	-1.56	0.009435	0.999544			chr9	13534983 - 13536373	+		NonCoding
TC1100003758.mm.1	8.42	9.06	0.49	0.32	-1.56	0.020859	0.999544	Krt19	keratin 19	chr11	100140810 - 100148665	-	NM_008471; ENSMUST00000007317; ENSMUST00000125888; ENSMUST00000126460; BC034561; BC085304; OTTMUST00000004972; OTTMUST00000004973; OTTMUST00000014431; uc007lkm.2	Complex
TC0200003037.mm.1	5.3	5.94	0.47	0.42	-1.56	0.049125	0.999544			chr2	18298299 - 18302465	-		NonCoding
TC1600002005.mm.1	5.96	6.6	0.23	0.22	-1.56	0.000309	0.636481	Cldn8	claudin 8	chr16	88560826 - 88563183	-	NM_018778; ENSMUST00000049697; BC003868; OTTMUST00000047386; uc007zuz.2	Coding
TC1500000572.mm.1	6.89	7.54	0.39	0.41	-1.57	0.00734	0.999544			chr15	76036646 - 76037896	+		NonCoding
TC0500003208.mm.1	7.24	7.89	0.27	0.55	-1.57	0.024834	0.999544	Fam216a	family with sequence similarity 216, member A; novel protein (1500011H22Rik)	chr5	122364580 - 122372364	-	NM_026883; ENSMUST00000031419; BC019498; BC057658; BC061033; OTTMUST00000065951; uc008zld.1	Coding
TC1700001381.mm.1	7.96	8.61	0.51	0.5	-1.57	0.02535	0.999544	Dynlt1a; Dynlt1c; Dynlt1f; Dynlt1b	dynein light chain Tctex-type 1A; dynein light chain Tctex-type 1C; dynein light chain Tctex-type 1F; dynein light chain Tctex-type 1B; dynein light chain Tctex-type 1A (Dynlt1a), mRNA.	chr17	6305883 - 6493172	-	NM_001166629; ENSMUST00000169415; BC087868; uc008agl.2; uc008agm.2	Complex
TC1000001333.mm.1	7.1	7.75	0.43	0.43	-1.57	0.026788	0.999544	Tspan8	tetraspanin 8	chr10	115817283 - 115849893	+	NM_001168679; NM_001168680; NM_146010; ENSMUST00000035563; ENSMUST00000080630; ENSMUST00000179196; BC025461; BC027777; BC029068; BC029808; BC034198; uc007hbm.2; uc007hbn.2; uc007hbo.2	Coding
TC0900000088.mm.1	4.35	5.02	0.22	0.5	-1.58	0.002899	0.999544			chr9	13544651 - 13548290	+		NonCoding
TC0100000641.mm.1	5.62	6.28	0.49	0.62	-1.58	0.016264	0.999544			chr1	74675693 - 74677004	+		NonCoding
TC1500000548.mm.1	5.34	6	0.12	0.5	-1.58	0.022064	0.999544			chr15	74933550 - 74937583	+		NonCoding
TC1500000752.mm.1	5.41	6.07	0.46	0.46	-1.58	0.022225	0.999544			chr15	82350142 - 82352446	+		NonCoding
TC0700001650.mm.1	4.98	5.64	0.28	0.41	-1.58	0.023864	0.999544			chr7	112562136 - 112565913	+		NonCoding
TC0100000841.mm.1	5.43	6.09	0.37	0.41	-1.58	0.038129	0.999544	Gm15374	predicted gene 15374; novel pseudogene similar to UDP glycosyltransferase 1 family (Ugt1)	chr1	88151038 - 88151881	+	ENSMUST00000119313; OTTMUST00000049234	Complex
TC0100000502.mm.1	5.02	5.68	0.24	0.32	-1.59	0.002491	0.999544			chr1	61805221 - 61806140	+		NonCoding
TC0100001577.mm.1	6.75	7.42	0.19	0.57	-1.59	0.01775	0.999544	1700009P17Rik	RIKEN cDNA 1700009P17 gene; novel protein (1700009P17Rik)	chr1	171113918 - 171126967	+	NM_001081275; ENSMUST00000027959; ENSMUST00000124157; ENSMUST00000127394; ENSMUST00000129651; ENSMUST00000143623; ENSMUST00000148200; ENSMUST00000151340; ENSMUST00000156789; BC061017; OTTMUST00000051410; OTTMUST00000051411; OTTMUST00000051412; OTTMUST00000051413; OTTMUST00000051414; OTTMUST00000051415; OTTMUST00000051416; OTTMUST00000051417; uc007dna.1	Complex
TC0200001128.mm.1	5.83	6.5	0.35	0.47	-1.59	0.022622	0.999544			chr2	76411793 - 76413320	+		NonCoding
TC1700001388.mm.1	7.94	8.61	0.64	0.56	-1.59	0.024627	0.999544	Dynlt1f; Dynlt1a; Dynlt1c; Dynlt1b	dynein light chain Tctex-type 1F; dynein light chain Tctex-type 1A; dynein light chain Tctex-type 1C; dynein light chain Tctex-type 1B	chr17	6646602 - 6655939	-	NM_001166627; NM_001199948; ENSMUST00000179554; uc008agz.2; uc008aha.2	Complex
TC0200004944.mm.1	5.86	6.53	0.38	0.56	-1.59	0.027836	0.999544			chr2	154599900 - 154601246	-		NonCoding
TC1400000266.mm.1	5.88	6.55	0.49	0.52	-1.59	0.036809	0.999544			chr14	26834132 - 26836275	+		NonCoding
TC0300002725.mm.1	9.29	9.98	0.31	0.42	-1.6	0.007027	0.999544	Gstm1	glutathione S-transferase, mu 1	chr3	108012250 - 108017973	-	NM_010358; ENSMUST00000004140; ENSMUST00000126593; ENSMUST00000153314; BC003822; BC046758; BC091763; OTTMUST00000016591; OTTMUST00000016592; OTTMUST00000016593; uc008qxx.2	Coding
TC0300002588.mm.1	5.4	6.08	0.29	0.45	-1.6	0.008471	0.999544			chr3	100678292 - 100680094	-		NonCoding
TC1000000355.mm.1	6.44	7.12	0.36	0.53	-1.6	0.024874	0.999544	Ddo	D-aspartate oxidase	chr10	40630011 - 40681847	+	NM_027442; ENSMUST00000019977; BC006690; BC027312; uc007exa.2; uc007exb.2; uc007exc.2	Complex
TC1300001311.mm.1	5.1	5.78	0.18	0.68	-1.6	0.036213	0.999544			chr13	114096297 - 114099563	+		NonCoding
TC0500000731.mm.1	6.3	6.99	0.24	0.36	-1.61	0.011143	0.999544	2310040G07Rik	RIKEN cDNA 2310040G07 gene; putative novel transcript	chr5	76928368 - 76947758	+	XR_140718; ENSMUST00000101090; ENSMUST00000145897; OTTMUST00000065698	NonCoding
TC1000002673.mm.1	6.11	6.81	0.73	0.57	-1.62	0.022435	0.999544			chr10	91154603 - 91155707	-		NonCoding
TC1000002943.mm.1	7.29	7.99	0.35	0.69	-1.62	0.040158	0.999544	Slc35e3	solute carrier family 35, member E3	chr10	117733678 - 117746365	-	NM_029875; ENSMUST00000079041; BC006601; BC057101; uc007hdn.1	Coding
TC0600003533.mm.1	7.64	8.34	0.27	0.64	-1.62	0.042142	0.999544	Ttll3	tubulin tyrosine ligase-like family, member 3	chr6	113389260 - 113414583	+	NM_001142732; NM_133923; ENSMUST00000032414; ENSMUST00000038889; ENSMUST00000124368; ENSMUST00000129582; ENSMUST00000129894; ENSMUST00000131694; ENSMUST00000138131; ENSMUST00000140505; ENSMUST00000146262; ENSMUST00000161831; OTTMUST00000042651; OTTMUST00000042652; OTTMUST00000042653; OTTMUST00000042655; OTTMUST00000042656; OTTMUST00000042657; OTTMUST00000042658; OTTMUST00000042659; OTTMUST0000008…	Complex
TC1500000872.mm.1	5.35	6.06	0.15	0.35	-1.63	0.002055	0.999544			chr15	89373626 - 89375718	+		NonCoding
TC1700002447.mm.1	6.36	7.07	0.26	0.51	-1.64	0.005589	0.999544			chr17	67306438 - 67306841	-		NonCoding
TC0200005118.mm.1	6.7	7.42	0.17	0.51	-1.64	0.014086	0.999544			chr2	164533385 - 164549370	-		NonCoding
TC0200000636.mm.1	8	8.72	0.34	0.58	-1.64	0.021731	0.999544	Gsn	gelsolin	chr2	35256359 - 35307902	+	NM_001206367; NM_001206368; NM_001206369; NM_146120; ENSMUST00000028239; ENSMUST00000124323; ENSMUST00000139867; ENSMUST00000142324; BC023143; BC060377; OTTMUST00000028765; OTTMUST00000030967; OTTMUST00000030968; OTTMUST00000030969; uc008jkc.2; uc008jkd.2; uc008jke.2; uc008jkf.1; uc008jkg.2	Complex
TC1200002528.mm.1	6.86	7.58	0.24	0.46	-1.64	0.036786	0.999544	Dnaaf2	dynein, axonemal assembly factor 2; novel protein containing Nop17p domain	chr12	69189087 - 69198429	-	NM_027269; ENSMUST00000021356; BC055807; BC062898; OTTMUST00000058147	Coding
TC0300002032.mm.1	5.74	6.45	0.26	0.65	-1.64	0.037576	0.999544			chr3	57656596 - 57665319	-		NonCoding
TC0700004112.mm.1	5.09	5.81	0.39	0.58	-1.64	0.038441	0.999544			chr7	111538822 - 111540891	-		NonCoding
TC1700000061.mm.1	7.86	8.59	0.56	0.58	-1.65	0.022904	0.999544	Dynlt1c; Dynlt1a; Dynlt1f; Dynlt1b	dynein light chain Tctex-type 1C; dynein light chain Tctex-type 1A; dynein light chain Tctex-type 1F; dynein light chain Tctex-type 1B	chr17	6601671 - 6609774	+	NM_001166630; ENSMUST00000092966; ENSMUST00000124894; ENSMUST00000138598; ENSMUST00000149027; OTTMUST00000056608; OTTMUST00000056609; OTTMUST00000056610; OTTMUST00000056611; uc008ahi.2	Complex
TC0100000927.mm.1	7.08	7.81	0.19	0.53	-1.66	0.020548	0.999544	Sned1; Mir6901; mmu-mir-6901	sushi, nidogen and EGF-like domains 1; microRNA mir-6901; mmu-mir-6901; sushi, nidogen and EGF-like domains 1 (Sned1), mRNA.	chr1	93235841 - 93301065	+	NM_172463; NR_105866; ENSMUST00000062202; ENSMUST00000163688; ENSMUST00000165843; ENSMUST00000165883; ENSMUST00000168122; ENSMUST00000172289; ENSMUST00000185062; BC145886; OTTMUST00000093349; OTTMUST00000093350; OTTMUST00000093351; OTTMUST00000093352; OTTMUST00000093353; OTTMUST00000093354; uc007cdm.1; uc007cdn.1	Complex
TC0900000598.mm.1	8.25	8.98	0.69	0.61	-1.66	0.029333	0.999544	Plet1	placenta expressed transcript 1	chr9	50494525 - 50505639	+	NM_029639; ENSMUST00000114474; BC017624; BC022950; uc009pjo.1	Coding
TC0800002429.mm.1	5.77	6.5	0.23	0.65	-1.66	0.033481	0.999544	Plvap	plasmalemma vesicle associated protein	chr8	71497753 - 71511769	-	NM_032398; ENSMUST00000048452; BC013517; uc009mdp.2	Coding
TC1300000460.mm.1	5.97	6.71	0.16	0.47	-1.67	0.005969	0.999544	Gcnt2	glucosaminyl (N-acetyl) transferase 2, I-branching enzyme	chr13	40859768 - 40960892	+	NM_008105; NM_023887; NM_133219; ENSMUST00000067778; ENSMUST00000069958; ENSMUST00000110191; BC054845; BC094572; uc007qel.2; uc007qem.2; uc007qen.1; uc007qeo.1	Coding
TC0400001165.mm.1	7.23	7.99	0.24	0.5	-1.68	0.014301	0.999544	Ttc39a	tetratricopeptide repeat domain 39A	chr4	109406623 - 109444745	+	NM_001145948; NM_153392; ENSMUST00000064129; ENSMUST00000106618; ENSMUST00000106619; ENSMUST00000124209; ENSMUST00000126797; ENSMUST00000139237; ENSMUST00000150909; ENSMUST00000153315; BC023883; BC026660; OTTMUST00000018872; OTTMUST00000018873; OTTMUST00000018874; OTTMUST00000018875; OTTMUST00000018876; OTTMUST00000018877; OTTMUST00000018878; OTTMUST00000018879; uc008uci.2; uc008ucj.2; uc008uck.2	Complex
TC0100000372.mm.1	6.83	7.58	0.42	0.67	-1.68	0.031653	0.999544	Sdpr	serum deprivation response	chr1	51289126 - 51302960	+	NM_138741; ENSMUST00000051572; BC020008; BC027005; uc007axk.1	Coding
TC0800001595.mm.1	6.78	7.53	0.39	0.42	-1.68	0.038354	0.999544			chr8	128367916 - 128369989	+		NonCoding
TC1900000890.mm.1	8.92	9.67	0.41	0.77	-1.68	0.044987	0.999544	Aldh3b1	aldehyde dehydrogenase 3 family, member B1	chr19	3913491 - 3929761	-	NM_026316; ENSMUST00000051803; BC046597; uc008fxq.1	Coding
TC0700001008.mm.1	6.09	6.84	0.28	0.58	-1.68	0.048714	0.999544	Igf1r	insulin-like growth factor I receptor	chr7	67952257 - 68233667	+	NM_010513; ENSMUST00000005671; BC138868; BC138869; uc009hja.1; uc009hjb.1; uc009hjc.1	Complex
TC0500003362.mm.1	7.38	8.14	0.35	0.56	-1.69	0.013849	0.999544			chr5	133841570 - 133842658	-		NonCoding
TC1500001881.mm.1	6.72	7.48	0.27	0.73	-1.69	0.038614	0.999544	Fam227a	family with sequence similarity 227, member A	chr15	79609576 - 79658956	-	NM_029407; ENSMUST00000046816; ENSMUST00000109646; ENSMUST00000109648; uc007wty.2; uc007wtz.1; uc007wua.1; uc007wub.1	Complex
TC0500001610.mm.1	8.31	9.07	0.59	0.58	-1.7	0.021525	0.999544	Ift22	intraflagellar transport 22	chr5	136908150 - 136913244	+	NM_026073; ENSMUST00000008131; BC009150; uc009abc.1	Coding
TC0900001099.mm.1	7.01	7.78	0.44	0.4	-1.71	0.003542	0.999544	Sh3bgrl2	SH3 domain binding glutamic acid-rich protein like 2	chr9	83548329 - 83638801	+	NM_172507; ENSMUST00000113215; BC038473; uc009qwl.1; uc009qwm.1; uc012gxj.1	Complex
TC0400003334.mm.1	8.96	9.74	0.49	0.41	-1.71	0.010039	0.999544	Tspan1	tetraspanin 1; tetraspan 1	chr4	116161869 - 116167601	-	NM_133681; ENSMUST00000030465; ENSMUST00000143426; ENSMUST00000154534; BC003448; OTTMUST00000021139; OTTMUST00000021140; OTTMUST00000062780; uc008ugk.1	Complex
TC1400002198.mm.1	5.87	6.66	0.3	0.37	-1.72	0.004997	0.999544			chr14	61662001 - 61665123	-		NonCoding
TC1700000062.mm.1	5.44	6.22	0.3	0.51	-1.72	0.005654	0.999544			chr17	6609897 - 6611195	+		NonCoding
TC0700001615.mm.1	7.53	8.32	0.4	0.35	-1.72	0.007296	0.999544	Akip1	A kinase (PRKA) interacting protein 1; novel protein	chr7	109703690 - 109712189	+	NM_020616; ENSMUST00000033335; ENSMUST00000143581; ENSMUST00000147497; OTTMUST00000056733; OTTMUST00000056734; OTTMUST00000056735; uc009jdy.1	Complex
TC1900000058.mm.1	5.05	5.83	0.43	0.54	-1.72	0.026055	0.999544			chr19	5273923 - 5284030	+		NonCoding
TC0800002558.mm.1	7.87	8.66	0.4	0.74	-1.72	0.027118	0.999544	Cd97; Mir1668; mmu-mir-1668	CD97 antigen; microRNA mir-1668; mmu-mir-1668	chr8	83723251 - 83741326	-	NM_001163029; NM_001163030; NM_001163031; NM_011925; NR_106188; ENSMUST00000002964; ENSMUST00000075843; ENSMUST00000109802; ENSMUST00000139797; ENSMUST00000140606; ENSMUST00000149368; ENSMUST00000154075; ENSMUST00000166939; ENSMUST00000184114; BC006676; OTTMUST00000052855; OTTMUST00000052856; OTTMUST00000052857; OTTMUST00000052858; OTTMUST00000052859; OTTMUST00000052860; OTTMUST00000052861; uc009…	Complex
TC0200004662.mm.1	6.31	7.09	0.21	0.61	-1.72	0.044421	0.999544	5330413P13Rik; Gm14282	RIKEN cDNA 5330413P13 gene; predicted gene 14282; pseudogene similar to part of chromosome segregation 1-like (S. cerevisiae) (Cse1l); novel transcript (5330413P13Rik)	chr2	131820006 - 131847660	-	NR_029381; ENSMUST00000119484; ENSMUST00000140443; ENSMUST00000143453; ENSMUST00000150466; OTTMUST00000038767; OTTMUST00000038770; OTTMUST00000038771; OTTMUST00000038772; uc008mlw.2	Complex
TC1000001786.mm.1	5.27	6.05	0.21	1.02	-1.72	0.047145	0.999544	Gpr126	G protein-coupled receptor 126	chr10	14402585 - 14545036	-	NM_001002268; ENSMUST00000041168; uc007elk.1	Complex
TC1800001348.mm.1	5.95	6.74	0.41	0.46	-1.73	0.010782	0.999544			chr18	54952945 - 54958801	-		NonCoding
TC0100003233.mm.1	6.39	7.18	0.39	0.56	-1.73	0.013692	0.999544	Pla2g4a	phospholipase A2, group IVA (cytosolic, calcium-dependent)	chr1	149829618 - 149961290	-	NM_008869; ENSMUST00000070200; ENSMUST00000111926; ENSMUST00000134676; ENSMUST00000142040; ENSMUST00000155438; BC003816; OTTMUST00000039570; OTTMUST00000039571; OTTMUST00000039572; OTTMUST00000039573; OTTMUST00000047354; uc007cxt.1	Complex
TC0100003627.mm.1	5.99	6.78	0.31	0.58	-1.73	0.016555	0.999544	Akt3	thymoma viral proto-oncogene 3	chr1	177020073 - 177258203	-	NM_011785; ENSMUST00000019843; ENSMUST00000111159; ENSMUST00000111160; BC066861; OTTMUST00000049194; OTTMUST00000049255; uc007duk.2	Coding
TC1100001434.mm.1	6.9	7.69	0.29	0.4	-1.74	0.006887	0.999544			chr11	94329223 - 94331311	+		NonCoding
TC0200001131.mm.1	5.99	6.8	0.53	0.6	-1.75	0.022392	0.999544			chr2	76562466 - 76564071	+		NonCoding
TC0600003193.mm.1	3.39	4.2	0.35	0.9	-1.75	0.024677	0.999544			chr6	128186119 - 128186145	-		NonCoding
TC0900000009.mm.1	3.39	4.2	0.35	0.9	-1.75	0.024677	0.999544			chr9	3152319 - 3152345	+		NonCoding
TC0X00002522.mm.1	4.01	4.82	0.48	0.8	-1.75	0.0311	0.999544	Gm16462	predicted gene 16462; novel transcript	chrX	79266559 - 79295281	-	ENSMUST00000130159; OTTMUST00000043291	NonCoding
TC0700003388.mm.1	3.89	4.71	0.21	0.91	-1.76	0.041715	0.999544			chr7	61936959 - 61938742	-		NonCoding
TC0700001044.mm.1	5.25	6.06	0.39	0.88	-1.76	0.042724	0.999544			chr7	70748199 - 70751257	+		NonCoding
TC0300001992.mm.1	5.52	6.33	0.15	0.88	-1.76	0.043879	0.999544	Ccna1	cyclin A1	chr3	55045469 - 55055055	-	NM_007628; ENSMUST00000029368; BC120518; uc008pfy.2; uc008pfz.2	Coding
TC0900000977.mm.1	5.67	6.49	0.29	0.42	-1.77	0.002412	0.999544			chr9	72687224 - 72688715	+		NonCoding
TC0900001214.mm.1	6.75	7.59	0.24	0.61	-1.79	0.022845	0.999544			chr9	96524833 - 96527542	+		NonCoding
TC1800001644.mm.1	4.85	5.69	0.37	0.31	-1.8	0.00169	0.999544			chr18	79033524 - 79035425	-		NonCoding
TC0X00000323.mm.1	8.27	9.15	0.58	0.51	-1.83	0.021246	0.999544	Pgrmc1	progesterone receptor membrane component 1	chrX	36598206 - 36606079	+	NM_016783; ENSMUST00000073339; BC006016; OTTMUST00000041421; uc009sxo.1	Coding
TC1600001603.mm.1	6.8	7.67	0.7	1.03	-1.83	0.044798	0.999544	Maats1	MYCBP-associated, testis expressed 1; novel protein (4932425I24Rik)	chr16	38297754 - 38342143	-	NM_001081025; ENSMUST00000023501; ENSMUST00000114740; ENSMUST00000141896; OTTMUST00000061192; OTTMUST00000061193; OTTMUST00000061194; uc007zer.1; uc007zes.1	Complex
TC1200002392.mm.1	6.84	7.71	0.55	0.94	-1.84	0.034717	0.999544	Mok; Stk30	MOK protein kinase; novel protein, probably ortholog of renal tumor antigen RAGE (Homo sapiens)	chr12	110807798 - 110840939	-	NM_011973; ENSMUST00000021701; ENSMUST00000070565; ENSMUST00000084974; ENSMUST00000177224; BC087925; OTTMUST00000110267; OTTMUST00000110268; OTTMUST00000110269; OTTMUST00000110270; uc007pbv.1; uc007pbw.1; uc007pbx.1; uc007pby.1	Complex
TC1000000403.mm.1	6.8	7.69	0.48	0.92	-1.84	0.048792	0.999544			chr10	43580002 - 43581663	+		NonCoding
TC1000002380.mm.1	7.61	8.5	0.34	0.71	-1.85	0.020286	0.999544	Susd2	sushi domain containing 2	chr10	75636619 - 75644008	-	NM_001162913; NM_027890; ENSMUST00000077610; ENSMUST00000095541; BC026837; uc007fqt.2; uc011xgq.1	Coding
TC1300001270.mm.1	5.36	6.25	0.22	0.83	-1.85	0.029469	0.999544	Ppap2a	phosphatidic acid phosphatase type 2A	chr13	112800777 - 112867894	+	NM_008247; NM_008903; ENSMUST00000016144; ENSMUST00000070951; BC061161; uc007rwq.1; uc007rwr.1	Coding
TC0200001022.mm.1	7.51	8.4	0.54	0.87	-1.85	0.041441	0.999544	Erich2	glutamate rich 2; novel protein (4933404M02Rik)	chr2	70508819 - 70540884	+	NM_025744; ENSMUST00000100041; ENSMUST00000123137; ENSMUST00000134607; ENSMUST00000136967; ENSMUST00000153121; OTTMUST00000083413; OTTMUST00000083414; OTTMUST00000083415; OTTMUST00000083416; OTTMUST00000083417; uc008jzh.1; uc008jzi.1	Complex
TC0300000809.mm.1	5.26	6.16	0.3	0.45	-1.87	0.018352	0.999544	S100a6	S100 calcium binding protein A6 (calcyclin)	chr3	90612894 - 90614415	+	NM_011313; ENSMUST00000001051; BC003832; BC010774; uc008qdb.1	Coding
TC0700000846.mm.1	7.33	8.23	0.23	0.76	-1.87	0.027181	0.999544	Lhb; LOC100862214	luteinizing hormone beta; uncharacterized LOC100862214	chr7	45418353 - 45421854	+	NM_008497; XM_003688836; ENSMUST00000072453; ENSMUST00000127256; ENSMUST00000137350; ENSMUST00000155591; OTTMUST00000058302; OTTMUST00000058303; OTTMUST00000058304; OTTMUST00000078980; uc009gvb.1	Complex
TC0200002285.mm.1	4.43	5.35	0.39	0.94	-1.88	0.043997	0.999544	Gm14158	predicted gene 14158; trafficking protein particle complex 6B (Trappc6b) pseudogene	chr2	152457771 - 152458078	+	ENSMUST00000118409; OTTMUST00000037628	Complex
TC0300001616.mm.1	6.37	7.29	0.35	0.78	-1.89	0.036866	0.999544	Hey1	hairy/enhancer-of-split related with YRPW motif 1	chr3	8663359 - 8667039	-	NM_010423; ENSMUST00000042412; BC086635; uc008oop.1	Coding
TC0700003848.mm.1	7.59	8.52	0.4	0.72	-1.9	0.02696	0.999544	Lrrc51	leucine rich repeat containing 51	chr7	101912984 - 101933895	-	NM_001162973; NM_001162974; NM_027053; ENSMUST00000078448; ENSMUST00000098236; ENSMUST00000106963; ENSMUST00000106964; ENSMUST00000106965; ENSMUST00000106966; ENSMUST00000106967; ENSMUST00000106968; ENSMUST00000130155; ENSMUST00000163903; BC025128; OTTMUST00000056681; OTTMUST00000056682; OTTMUST00000056683; OTTMUST00000056684; OTTMUST00000056685; OTTMUST00000056686; OTTMUST00000056687; OTTMUST000…	Complex
TC0200001127.mm.1	7.75	8.67	0.4	0.76	-1.9	0.02857	0.999544	Osbpl6	oxysterol binding protein-like 6	chr2	76406508 - 76600647	+	NM_145525; ENSMUST00000077972; ENSMUST00000111929; ENSMUST00000111930; ENSMUST00000124601; ENSMUST00000128034; ENSMUST00000133275; ENSMUST00000134213; ENSMUST00000184442; BC022908; OTTMUST00000031698; OTTMUST00000031699; OTTMUST00000031700; OTTMUST00000031701; OTTMUST00000031702; OTTMUST00000031703; OTTMUST00000031704; uc008kfa.1; uc008kfb.1; uc008kfc.1; uc008kfd.1; uc008kfe.1	Complex
TC0900000796.mm.1	6.38	7.3	0.26	0.86	-1.9	0.033593	0.999544			chr9	63093411 - 63108506	+		NonCoding
TC1500002061.mm.1	5.92	6.84	0.3	0.99	-1.9	0.044639	0.999544	Syt10	synaptotagmin X	chr15	89782393 - 89841860	-	NM_018803; ENSMUST00000029441; BC125632; BC125634; OTTMUST00000049662; uc007xhi.2	Coding
TC0800001386.mm.1	8.04	8.97	0.59	0.9	-1.92	0.036224	0.999544	Dynlrb2	dynein light chain roadblock-type 2	chr8	116504974 - 116515915	+	NM_029297; ENSMUST00000078170; BC048623; uc009nog.1; uc009noh.1	Coding
TC0900002252.mm.1	6.96	7.9	0.51	0.81	-1.92	0.045136	0.999544	Ttc12	tetratricopeptide repeat domain 12	chr9	49436961 - 49486225	-	NM_172770; ENSMUST00000055096; ENSMUST00000146666; BC056616; OTTMUST00000061094; OTTMUST00000061095; uc009pjc.1; uc009pjd.1	Complex
TC1500000074.mm.1	7.8	8.75	0.65	0.94	-1.93	0.034546	0.999544	Capsl	calcyphosine-like	chr15	9436028 - 9466035	+	NM_029341; ENSMUST00000042360; BC061015; uc007vfn.1	Coding
TC1700000911.mm.1	3.64	4.59	0.19	0.65	-1.93	0.03758	0.999544			chr17	47361264 - 47361954	+		NonCoding
TC0600001248.mm.1	6.41	7.36	0.39	0.75	-1.93	0.043622	0.999544			chr6	113416472 - 113419582	+		NonCoding
TC0900002053.mm.1	7.06	8.01	0.71	1	-1.93	0.044844	0.999544	Spa17	sperm autoantigenic protein 17	chr9	37603292 - 37613720	-	NM_011449; ENSMUST00000002013; BC059727; uc009ovd.2	Coding
TC0800002683.mm.1	6.01	6.98	0.3	0.93	-1.95	0.044369	0.999544	Rpgrip1l	Rpgrip1-like	chr8	91217030 - 91313262	-	NM_173431; ENSMUST00000047783; ENSMUST00000132757; ENSMUST00000136198; ENSMUST00000139113; OTTMUST00000059851; OTTMUST00000059886; OTTMUST00000059887; OTTMUST00000059888; uc009msp.1; uc012gih.1	Complex
TC0700004451.mm.1	5.9	6.89	0.45	0.6	-1.99	0.00466	0.999544	Mki67	antigen identified by monoclonal antibody Ki 67	chr7	135689788 - 135716379	-	NM_001081117; ENSMUST00000033310; uc009kem.2	Complex
TC0400001124.mm.1	7.8	8.79	0.39	0.8	-1.99	0.038362	0.999544	Ldlrad1	low density lipoprotein receptor class A domain containing 1	chr4	107209180 - 107218060	+	NM_001081272; ENSMUST00000094916; OTTMUST00000019487; uc008tzk.1	Coding
TC0600003224.mm.1	5.54	6.53	0.27	1.05	-1.99	0.04567	0.999544			chr6	129047277 - 129049835	-		NonCoding
TC0100000840.mm.1	6.58	7.58	0.19	0.7	-2	0.003525	0.999544	Gm15369	predicted gene 15369; novel pseudogene similar to UDP glycosyltransferase 1 family (Ugt1)	chr1	88146376 - 88146769	+	ENSMUST00000119681; OTTMUST00000049202	Complex
TC1300002520.mm.1	6.84	7.85	0.29	0.8	-2.01	0.023228	0.999544	Map1b	microtubule-associated protein 1B	chr13	99421446 - 99516602	-	NM_008634; ENSMUST00000064762; BC138033; uc007rpr.2; uc007rps.1	Complex
TC0100001501.mm.1	7.59	8.61	0.55	0.83	-2.03	0.032951	0.999544	Ccdc181	coiled-coil domain containing 181; novel protein	chr1	164275585 - 164287847	+	NM_029115; ENSMUST00000027867; BC048086; OTTMUST00000052657; uc007dif.2	Coding
TC0300000038.mm.1	5.76	6.79	0.28	0.54	-2.04	0.004684	0.999544			chr3	7528807 - 7530920	+		NonCoding
TC1200002028.mm.1	4.87	5.9	0.37	0.85	-2.04	0.030094	0.999544			chr12	81631226 - 81660745	-		NonCoding
TC0100001809.mm.1	3.86	4.9	0.18	0.98	-2.06	0.024164	0.999544			chr1	187849772 - 187852702	+		NonCoding
TC1000003009.mm.1	4.6	5.64	0.5	1.14	-2.06	0.03355	0.999544			chr10	119409879 - 119411222	-		NonCoding
TC1500001651.mm.1	6.84	7.9	0.98	1.27	-2.07	0.042046	0.999544	Lrrc6	leucine rich repeat containing 6 (testis)	chr15	66379858 - 66500910	-	NM_019457; ENSMUST00000023006; BC046277; OTTMUST00000097713; uc011ztm.1	Coding
TC1600001293.mm.1	8.15	9.22	0.79	0.86	-2.1	0.028402	0.999544	4930451C15Rik	RIKEN cDNA 4930451C15 gene; novel protein (4930451C15Rik)	chr16	17544465 - 17561247	-	NM_001145435; NM_029053; ENSMUST00000023442; ENSMUST00000065125; ENSMUST00000100123; ENSMUST00000138839; BC115678; OTTMUST00000057750; OTTMUST00000057751; OTTMUST00000057752; OTTMUST00000057753; uc007yle.2; uc007ylf.2	Complex
TC1000001470.mm.1	3.79	4.86	0.18	1.05	-2.1	0.042488	0.999544			chr10	119523838 - 119524458	+		NonCoding
TC1400002520.mm.1	4.22	5.3	0.14	0.84	-2.11	0.007724	0.999544			chr14	87412361 - 87415258	-		NonCoding
TC1500002059.mm.1	8.08	9.16	0.59	0.76	-2.12	0.018726	0.999544	Rabl2	RAB, member RAS oncogene family-like 2; RAB, member of RAS oncogene family-like 2A; RAB, member of RAS oncogene family-like 2 (Rabl2), mRNA.	chr15	89582527 - 89591923	-	NM_026817; ENSMUST00000023294; ENSMUST00000094056; ENSMUST00000163376; ENSMUST00000165747; ENSMUST00000169466; ENSMUST00000170126; ENSMUST00000171142; ENSMUST00000171580; ENSMUST00000171826; ENSMUST00000172053; ENSMUST00000172074; BC030376; OTTMUST00000089659; OTTMUST00000089660; OTTMUST00000089661; OTTMUST00000089662; OTTMUST00000089663; OTTMUST00000089664; OTTMUST00000089665; OTTMUST00000089666…	Complex
TC1400000267.mm.1	5	6.08	0.24	0.91	-2.12	0.038293	0.999544	Asb14	ankyrin repeat and SOCS box-containing 14	chr14	26894557 - 26915258	+	NM_001170748; NM_080856; ENSMUST00000090337; ENSMUST00000165305; ENSMUST00000165929; ENSMUST00000167365; ENSMUST00000167929; OTTMUST00000090014; OTTMUST00000090162; OTTMUST00000090163; OTTMUST00000090164; OTTMUST00000104235; uc011zht.1; uc011zhu.1	Complex
TC0100000297.mm.1	5.5	6.61	0.19	1.21	-2.16	0.049211	0.999544	Il1rl2	interleukin 1 receptor-like 2	chr1	40324627 - 40365471	+	NM_133193; ENSMUST00000095020; BC117797; uc007atx.1; uc007aty.1	Coding
TC1900000763.mm.1	6.1	7.22	0.45	0.64	-2.17	0.004869	0.999544	Pdcd4	programmed cell death 4	chr19	53892231 - 53929861	+	NM_001168491; NM_001168492; NM_011050; ENSMUST00000025931; ENSMUST00000074371; ENSMUST00000165617; BC055739; uc008hxb.2; uc008hxc.2; uc008hxd.2	Complex
TC0X00000126.mm.1	6.4	7.52	0.25	0.69	-2.18	0.003099	0.999544	Tspan7	tetraspanin 7	chrX	10485116 - 10596605	+	NM_019634; ENSMUST00000076354; ENSMUST00000115526; ENSMUST00000149982; BC026516; BC058603; OTTMUST00000040544; OTTMUST00000040545; OTTMUST00000040546; uc009sql.1; uc009sqm.1	Complex
TC0400003536.mm.1	7.07	8.19	0.44	0.78	-2.19	0.033251	0.999544	Tekt2	tektin 2	chr4	126322121 - 126325688	-	NM_011902; ENSMUST00000030658; ENSMUST00000102616; ENSMUST00000131113; ENSMUST00000141990; ENSMUST00000156139; BC008140; OTTMUST00000021319; OTTMUST00000021320; OTTMUST00000021321; OTTMUST00000021322; uc008utf.1	Complex
TC0400001183.mm.1	4.12	5.25	0.24	1.15	-2.19	0.033868	0.999544			chr4	110694655 - 110698134	+		NonCoding
TC1500002053.mm.1	7.92	9.05	0.43	1.06	-2.19	0.039107	0.999544	Odf3b	outer dense fiber of sperm tails 3B	chr15	89377449 - 89379254	-	NM_001013022; ENSMUST00000049968; BC087962; uc007xgm.1; uc007xgn.1	Coding
TC1100004189.mm.1	6.63	7.78	0.25	1.08	-2.22	0.043978	0.999544	Rptoros; A430071A18Rik	regulatory associated protein of MTOR, complex 1, opposite strand; RIKEN cDNA A430071A18 gene; novel transcript	chr11	119820811 - 119834365	-	NR_045312; NR_045313; ENSMUST00000127450; OTTMUST00000008958; uc007mrb.2; uc029rqc.1	NonCoding
TC1900000808.mm.1	6.27	7.43	0.36	1.11	-2.23	0.035487	0.999544			chr19	56746497 - 56755691	+		NonCoding
TC0700004487.mm.1	6.8	7.97	0.28	0.75	-2.25	0.010681	0.999544	Adam8	a disintegrin and metallopeptidase domain 8	chr7	139978932 - 139992562	-	NM_007403; ENSMUST00000026546; ENSMUST00000106069; ENSMUST00000128332; ENSMUST00000132903; ENSMUST00000148670; ENSMUST00000149915; ENSMUST00000156647; ENSMUST00000173209; BC025584; OTTMUST00000050398; OTTMUST00000050399; OTTMUST00000050400; OTTMUST00000050401; OTTMUST00000050402; OTTMUST00000050403; OTTMUST00000050404; OTTMUST00000098318; uc009kgj.1; uc009kgk.1; uc012fwc.1	Complex
TC0600000105.mm.1	4.15	5.34	0.49	0.71	-2.28	0.008051	0.999544			chr6	14922822 - 14925526	+		NonCoding
TC1000002393.mm.1	7.22	8.41	0.68	1.13	-2.28	0.023295	0.999544	Gm867	predicted gene 867	chr10	75937721 - 75940672	-	NM_001277132; ENSMUST00000059658; uc007fts.1	Complex
TC1000001840.mm.1	6.08	7.27	0.52	0.99	-2.29	0.044332	0.999544	Myb	myeloblastosis oncogene	chr10	21124930 - 21160984	-	NM_001198914; NM_010848; ENSMUST00000020158; BC011513; uc007eog.1; uc007eoh.1; uc007eoi.1; uc011xbd.1	Complex
TC0500000267.mm.1	6.48	7.69	0.34	0.95	-2.3	0.02741	0.999544	Rnf32	ring finger protein 32; ring finger protein 32 (Rnf32), mRNA.	chr5	29195992 - 29225524	+	NM_001289757; NM_021470; NR_110371; ENSMUST00000001247; ENSMUST00000159272; ENSMUST00000160051; ENSMUST00000160246; ENSMUST00000160383; ENSMUST00000160887; ENSMUST00000160888; ENSMUST00000161398; ENSMUST00000162975; ENSMUST00000163050; ENSMUST00000168460; BC089493; OTTMUST00000075277; OTTMUST00000075278; OTTMUST00000075279; OTTMUST00000075280; OTTMUST00000075281; OTTMUST00000075311; OTTMUST000000…	Complex
TC1500001571.mm.1	5.75	6.95	0.22	1.1	-2.3	0.043487	0.999544	Klhl38	kelch-like 38; kelch-like 38 (Drosophila)	chr15	58314573 - 58324169	-	NM_177755; ENSMUST00000022985; BC132483; OTTMUST00000069445; uc007vtl.1	Coding
TC1000000361.mm.1	6.3	7.52	0.37	1.08	-2.33	0.023554	0.999544	Ak9	adenylate kinase 9; adenylate kinase domain containing 1	chr10	41303980 - 41348269	+	ENSMUST00000173517; OTTMUST00000095741	Complex
TC0700003387.mm.1	5.16	6.39	0.28	0.74	-2.34	0.005389	0.999544	A330076H08Rik; Mir344g	RIKEN cDNA A330076H08 gene; microRNA 344g	chr7	61930137 - 61982359	-	NR_015599; NR_037287; ENSMUST00000175109; ENSMUST00000180481; ENSMUST00000181187; ENSMUST00000181804; uc009hfb.2; uc009hfc.2; uc009hfd.2; uc012fmj.1	NonCoding
TC0500001563.mm.1	4.55	5.78	0.23	1	-2.35	0.046627	0.999544			chr5	134669251 - 134669278	+		NonCoding
TC1100000348.mm.1	9.34	10.58	0.78	0.6	-2.36	0.012748	0.999544	Gm10462	predicted gene 10462	chr11	32725889 - 32726208	+	ENSMUST00000178956	Complex
TC0300002168.mm.1	5.94	7.18	0.36	1.1	-2.36	0.042866	0.999544			chr3	75479402 - 75482156	-		NonCoding
TC1100000349.mm.1	9.32	10.58	0.78	0.62	-2.39	0.012313	0.999544	Gm10462	predicted gene 10462	chr11	32726501 - 32726820	+	ENSMUST00000101381	Complex
TC1000001682.mm.1	4.12	5.39	0.31	1.13	-2.41	0.034562	0.999544			chr10	5141318 - 5142536	-		NonCoding
TC0600002659.mm.1	6.13	7.43	0.49	1.12	-2.47	0.044265	0.999544	1810020O05Rik	Riken cDNA 1810020O05 gene; novel transcript (1810020O05Rik)	chr6	87675593 - 87690847	-	NR_045482; ENSMUST00000162547; OTTMUST00000087650; uc009ctt.1	NonCoding
TC0300002165.mm.1	6.22	7.53	0.84	1.3	-2.47	0.049709	0.999544	Zbbx	zinc finger, B-box domain containing	chr3	75037907 - 75165034	-	NM_172515; ENSMUST00000039269; ENSMUST00000107775; ENSMUST00000107776; ENSMUST00000107778; ENSMUST00000124618; BC050789; OTTMUST00000057157; OTTMUST00000057158; OTTMUST00000057159; OTTMUST00000057160; OTTMUST00000057161; uc008pmy.1; uc008pmz.1	Coding
TC1000001239.mm.1	4.57	5.9	0.34	0.74	-2.51	0.010179	0.999544	Rassf9	Ras association (RalGDS/AF-6) domain family (N-terminal) member 9	chr10	102512222 - 102546560	+	NM_146240; ENSMUST00000055355; BC028805; OTTMUST00000092836; uc007gyf.1	Coding
TC0300003091.mm.1	6.73	8.05	0.7	1.19	-2.51	0.041562	0.999544	Wdr63	WD repeat domain 63	chr3	146040526 - 146108130	-	NM_172864; ENSMUST00000160285; ENSMUST00000161104; ENSMUST00000162572; BC132106; BC158119; OTTMUST00000087179; OTTMUST00000087180; OTTMUST00000087181; uc008rqw.2	Complex
TC1300000909.mm.1	5.23	6.57	0.93	1.14	-2.52	0.038392	0.999544			chr13	75132622 - 75134857	+		NonCoding
TC0400001256.mm.1	7.5	8.88	0.5	1.01	-2.61	0.02499	0.999544	Ccdc17	coiled-coil domain containing 17	chr4	116596654 - 116600266	+	NM_001037916; ENSMUST00000051869; ENSMUST00000121907; ENSMUST00000146777; ENSMUST00000148260; ENSMUST00000151441; BC150874; OTTMUST00000021413; OTTMUST00000021414; OTTMUST00000021415; OTTMUST00000021472; OTTMUST00000021473; uc008ugu.1; uc008ugv.1; uc012djk.1; uc012djl.1	Complex
TC1500002201.mm.1	6.98	8.36	0.55	1.1	-2.61	0.041678	0.999544			chr15	99034535 - 99038110	-		NonCoding
TC1400000867.mm.1	6.54	8.02	0.65	1	-2.78	0.016355	0.999544	Kcnrg	potassium channel regulator	chr14	61607457 - 61612833	+	NM_001039105; NM_206974; ENSMUST00000051184; BC147091; BC171997; uc007ugd.1; uc007uge.1	Coding
TC1600001336.mm.1	4.68	6.24	0.39	1.22	-2.96	0.015042	0.999544			chr16	19911648 - 19918275	-		NonCoding
TC1900001778.mm.1	6.77	8.48	0.82	1.36	-3.27	0.044795	0.999544	Wdr96	WD repeat domain 96; Novel protein (D19Ertd652e), possible orthologue of human chromosome 10 open reading frame 79 (C10orf79)	chr19	47736857 - 47837382	-	NM_027559; ENSMUST00000159204; ENSMUST00000159999; ENSMUST00000160247; ENSMUST00000160970; ENSMUST00000161832; ENSMUST00000162657; OTTMUST00000086578; OTTMUST00000086580; OTTMUST00000086581; OTTMUST00000086582; OTTMUST00000086583; OTTMUST00000086584; uc008hvl.2; uc008hvm.2; uc008hvo.2; uc008hvp.2; uc012bnf.1	Complex
TC1900000336.mm.1	5.73	7.71	0.57	0.92	-3.94	0.008087	0.999544			chr19	20602266 - 20605834	+		NonCoding
