# Supplementary material for: Distal lung epithelial progenitor cell function declines with age
Source: Sci Rep. 2020 Jun 26;10:10490. doi: 10.1038/s41598-020-66966-y (PMC7319976; doi:10.1038/s41598-020-66966-y)
Supplement: Supplementary file 3 — Supplementary table 2 [file 41598_2020_66966_MOESM3_ESM.xlsx]

## Sheet: Sheet1
Gene	Assay ID
18S	Hs99999901_s1
Adam8	Mm00545745_m1
Adgrg6	Mm01193797_m1
Ager	Mm01134790_g1
Agmo	Mm00626748_m1
Akt3	Mm00442194_m1
Aldh3b1	Mm00550698_m1
Aqp5	Mm00437578_m1
Arg1	Mm00475988_m1
Bpifa1	Mm00465064_m1
Calcb	Mm00446498_m1
Ccna1	Mm00432337_m1
Ccnd2	Mm00438070_m1
Cdh1	Mm01247357_m1
Cdkn1a	Mm04205640_g1
Cdkn1b	Mm00438168_m1
Cdkn2a	Mm00494449_m1
Cfap43	Mm00510575_m1
Chia1	Mm00458221_m1
Cldn8	Mm00516972_s1
Cxcr4	Mm01996749_s1
Cyp2a5;Cyp2a4	Mm00487248_g1
Ddo	Mm00510403_m1
Dkc1	Mm01222888_m1
Dnaaf2	Mm00728266_s1
Dynlrb2	Mm00466467_m1
Dynlt1c;Dynlt1f;Dynlt1a;Dynlt1b	Mm00839582_m1
Epcam	Mm00493214_m1
Fga	Mm00802584_m1
Fgg	Mm00513575_m1
Foxj1	Mm01267279_m1
Gsn	Mm00456679_m1
Gstm1	Mm00833915_g1
Heatr1	Mm00522863_m1
Hey1	Mm00468865_m1
Hk2	Mm00443385_m1
Igf1r	Mm00802831_m1
Igfbp5	Mm00516037_m1
Il1rl2	Mm00519245_m1
Il22ra1	Mm01192943_m1
Il33	Mm00505403_m1
Il6	Mm00446190_m1
Il6ra	Mm00439653_m1
Jag1	Mm00496902_m1
Jak1	Mm00600614_m1
Jak2	Mm01208489_m1
Krt19	Mm00492980_m1
Krt5	Mm01305291_g1
Krt6b	Mm00834035_gH
Lamp3	Mm00616604_m1
Lrrc6	Mm00497809_m1
Ly6a	Mm00726565_s1
Mfsd2a	Mm01192208_m1
Mki67	Mm01278617_m1
Mok	Mm00449495_m1
Muc5b	Mm00466391_m1
Myb	Mm00501741_m1
Nrn1	Mm00467844_m1
Ofd1	Mm00616877_m1
Olfr169;Olfr171;Olfr170	Mm00529169_s1
Olfr815	Mm00847915_g1
Osbpl6	Mm00467449_m1
Osmr	Mm01307326_m1
Pdcd4	Mm01266062_m1
Per1	Mm00501813_m1
Pla2g4a	Mm00447040_m1
Ppia;Gm17494	Mm02342429_g1
Prkar2b	Mm01293022_m1
Ptger3	Mm01316856_m1
Rab7	Mm01183732_g1
Rassf9	Mm00455442_m1
Rfx3	Mm00803303_m1
Ros1	Mm00803362_m1
S100a6	Mm00771682_g1
Scgb1a1;Bpifb1	Mm00442046_m1
Scgb3a2	Mm00504412_m1
Sftpc	Mm00488144_m1
Sh3bgrl2	Mm00552919_m1
Sik2	Mm01170976_m1
Slc6a20a	Mm00770127_m1
Socs6	Mm01972179_s1
Sox2	Mm03053810_s1
Stat3	Mm01219775_m1
Susd2	Mm00510800_m1
Syt10	Mm00444512_m1
Tbp	Mm01277042_m1
Tert	Mm00436931_m1
Tgfbr3	Mm00803538_m1
Tpp1	Mm00487016_m1
Trerf1	Mm01278040_m1
Trp63	Mm00495793_m1
Tspan1	Mm00504969_m1
Tspan8	Mm00524563_m1
Tuba1a	Mm00846967_g1
Ubc	Mm02525934_g1
Wdr63	Mm00556244_m1
